# Supplementary material for: Mixing I and Br in Inorganic Perovskites: Atomistic Insights from Reactive Molecular Dynamics Simulations
Source: J Phys Chem C Nanomater Interfaces. 2024 Feb 23;128(9):4111–8. doi: 10.1021/acs.jpcc.4c00563 (PMC10926166; doi:10.1021/acs.jpcc.4c00563)
Supplement: Supplementary file 1 — jp4c00563_si_001.txt [file jp4c00563_si_001.txt]

Reactive MD-force field: I/Br/Pb/Cs, M. Pols et al.
 41 ! Number of general parameters
   50.0000
    9.5469
    1.6725
    1.7224
    6.8702
   60.4850
    1.0588
    4.6000
   12.1176
   13.3056
  -20.0000
    0.0000
   10.0000
    2.8793
   33.8667
    6.0891
    1.0563
    2.0384
    6.1431
    6.9290
    0.3989
    3.9954
   -2.4837
    5.7796
   10.0000
    1.9487
   -1.2327
    2.1645
    1.5591
    0.1000
    1.7602
    0.6991
   50.0000
    1.8512
    0.5000
   20.0000
    5.0000
    0.0000
    0.7903
    0.0000
    0.0000
  5 ! Number of atoms


 I    1.9000   1.0000 126.9000   3.1000   0.1065   0.8009  -1.0000   7.0000
      9.6059   8.7756   1.0000   0.0000   0.0000   9.8607   6.2778   2.0000
     -1.0000   2.3407  35.1770   6.2293   5.2294   0.1542   0.8563   0.0000
    -10.2080   2.9867   1.0338   6.2998   2.5791   0.0000   0.0000   0.0000
 Br   1.7500   1.0000  79.9040   3.0500   0.1065   0.7000  -1.0000   7.0000
      9.6059   8.7756   1.0000   0.0000   0.0000  10.0000   6.0000   2.0000
     -1.0000   2.3407  35.1770   6.2293   5.2294   0.1542   0.8563   0.0000
    -10.2080   2.9867   1.0338   6.2998   2.5791   0.0000   0.0000   0.0000
 Pb   1.8035   2.0000 207.2000   2.1357   0.2882   0.3236  -1.0000   2.0000
     13.4331   9.6167   2.0000   0.0000   0.0000   4.7057   5.0078   0.0000
     -1.0000   0.0000 133.1770  27.2704   1.8727   0.1586   0.8563   0.0000
    -13.3352   2.3781   1.0338   5.0000   2.5791   0.0000   0.0000   0.0000
 Cs   0.0100   1.0000 132.9054   2.6059   0.3050   0.6004  -1.0000   1.0000
     12.7213   5.0578   1.0000   0.0000   0.0000  -2.7745   8.8075   0.0000
     -1.0000   0.0000  23.0445 100.0000   1.0000   0.0000   0.8563   0.0000
     -2.5000   3.9900   1.0338   8.0000   2.5791   1.0000   0.0100  13.0000
 X   -0.1000   2.0000   1.0080   2.0000   0.0000   0.0100  -0.1000   6.0000
     10.0000   2.5000   4.0000   0.0000   0.0000   8.5000 999.0000   0.0000
     -0.1000   0.0000  -2.3700   8.7410  13.3640   0.6690   0.9745   0.0000
    -11.0000   2.7466   1.0338   4.0000   2.8793   0.0000   0.0000   0.0000
 10 ! Number of bonds

  1  1 116.1043   0.0000   0.0000   0.9312  -0.3500   0.0000  25.0000   0.9492
        -0.1922  -0.2500  15.0000   1.0000  -0.1772   6.8516   0.0000   0.0000
  2  1 121.9095   0.0000   0.0000   0.9312  -0.3500   0.0000  25.0000   0.9492
        -0.1922  -0.2500  15.0000   1.0000  -0.1772   6.8516   0.0000   0.0000
  2  2 127.7147   0.0000   0.0000   0.9312  -0.3500   0.0000  25.0000   0.9492
        -0.1922  -0.2500  15.0000   1.0000  -0.1772   6.8516   0.0000   0.0000
  1  3  96.5271   0.0000   0.0000  -0.4125  -0.2000   0.0000  16.0000   0.1555
         1.1603  -0.2000  15.0000   1.0000  -0.1069   4.2836   0.0000   0.0000
  2  3 106.1798   0.0000   0.0000  -0.4125  -0.2000   0.0000  16.0000   0.1555
         1.1603  -0.2000  15.0000   1.0000  -0.1069   4.2836   0.0000   0.0000
  4  1  22.2648   0.0000   0.0000   0.4050  -0.2000   0.0000  16.0000   0.1571
         0.0643  -0.2000  15.0000   1.0000  -0.0681   5.7098   0.0000   0.0000
  2  4  24.4913   0.0000   0.0000   0.4050  -0.2000   0.0000  16.0000   0.1571
         0.0643  -0.2000  15.0000   1.0000  -0.0681   5.7098   0.0000   0.0000
  3  3  54.4655   0.0000   0.0000  -0.4044  -0.2000   0.0000  16.0000   0.4045
         1.5686  -0.2000  15.0000   1.0000  -0.0558   7.1564   0.0000   0.0000
  4  3   0.0000   0.0000   0.0000   0.5000  -0.3000   1.0000  16.0000   0.5000
         0.5000  -0.2500  15.0000   1.0000  -0.1000   9.0000   0.0000   0.0000
  4  4  17.6609   0.0000   0.0000   0.5700   0.3000   0.0000  25.0000   0.6157
         0.4946  -0.4000  12.0000   1.0000  -0.0557   4.5153   0.0000   0.0000
  6 ! Number of off-diagonal terms
  2  1   0.1007   3.0709   9.3802   1.8809  -1.0000  -1.0000
  1  3   0.1808   2.2048  13.1897   2.0695  -1.0000  -1.0000
  4  1   0.4211   2.3081  13.4176   2.1422  -1.0000  -1.0000
  4  3   0.1300   1.7648  13.4765   0.0100  -1.0000  -1.0000
  2  3   0.1989   2.0946  13.1897   1.9660  -1.0000  -1.0000
  2  4   0.4632   2.1927  13.4176   2.0351  -1.0000  -1.0000
 18 ! Number of angles
  1  1  3   0.0000  25.0000   1.5000   0.0000   1.0000   0.0000   1.4000
  1  3  3  66.5435   4.5786   4.0351   0.0000   0.9347   0.0000   2.9430
  1  3  1  90.0000  46.0507   1.3544   0.0000   0.5513   0.0000   1.7621
  3  1  3   0.0172   1.5949   4.6751   0.0000   0.1157   0.0000   3.2742
  2  2  3  90.0000   2.5000   1.5000   0.0000   1.0000   0.0000   1.4000
  2  3  3  55.8853  21.3278   3.1069   0.0000   0.9347   0.0000   1.4409
  2  3  2  88.3913  38.3123   0.9894   0.0000   0.5513   0.0000   1.8745
  3  2  3  22.3589   7.1865   3.9957   0.0000   0.1157   0.0000   2.2214
  2  3  1  87.7684  19.9542   2.5178   0.0000   0.7619   0.0000   1.0000
  1  2  3   0.0000  20.0000   1.5000   0.0000   1.0000   0.0000   1.4000
  2  1  3   0.0000  20.0000   1.5000   0.0000   1.0000   0.0000   1.4000
  4  1  3  85.6871  28.9803   5.8753   0.0000   0.9780   0.0000   2.8644
  4  2  3  87.6022  35.5508   0.2180   0.0000   0.9780   0.0000   2.9690
  1  4  1  40.0000   1.0000   1.0000   0.0000   1.0000   0.0000   1.0000
  2  4  2  40.0000   1.0000   1.0000   0.0000   1.0000   0.0000   1.0000
  2  4  1  40.0000   1.0000   1.0000   0.0000   1.0000   0.0000   1.0000
  4  1  4   0.0000   2.0000   1.0000   0.0000   1.0000   0.0000   1.0000
  4  2  4   0.0000   2.0000   1.0000   0.0000   1.0000   0.0000   1.0000
  3 ! Number of torsions
  1  3  1  3  -1.0136  -4.0000   0.5284  -2.5000  -1.0000   0.0000   0.0000
  2  3  2  3  -1.0402  -4.0000   0.9470  -2.5000  -1.0000   0.0000   0.0000
  1  3  2  3  -1.4920  -4.0000   0.9820  -2.5000  -1.0000   0.0000   0.0000
  0 ! Number of hydrogen bonds
