# Supplementary material for: Mixing I and Br in Inorganic Perovskites: Atomistic Insights from Reactive Molecular Dynamics Simulations
Source: J Phys Chem C Nanomater Interfaces. 2024 Feb 23;128(9):4111–8. doi: 10.1021/acs.jpcc.4c00563 (PMC10926166; doi:10.1021/acs.jpcc.4c00563)
Supplement: Supplementary file 2 — jp4c00563_si_002.zip [file jp4c00563_si_002.zip]

Archive with 9 entries (6 files):
- IBrPbCs_TrainingSet/
- IBrPbCs_TrainingSet/charges/
- IBrPbCs_TrainingSet/charges/charges.dat
- IBrPbCs_TrainingSet/charges/ds.yaml
- IBrPbCs_TrainingSet/charges/jc.yaml
- IBrPbCs_TrainingSet/energies/
- IBrPbCs_TrainingSet/energies/ds.yaml
- IBrPbCs_TrainingSet/energies/energies.dat
- IBrPbCs_TrainingSet/energies/jc.yaml
