# Supplementary material for: Mixing I and Br in Inorganic Perovskites: Atomistic Insights from Reactive Molecular Dynamics Simulations
Source: J Phys Chem C Nanomater Interfaces. 2024 Feb 23;128(9):4111–8. doi: 10.1021/acs.jpcc.4c00563 (PMC10926166; doi:10.1021/acs.jpcc.4c00563)
Supplement: Supplementary file 2 — jp4c00563_si_002.zip [file jp4c00563_si_002.zip › IBrPbCs_TrainingSet/charges/ds.yaml]

---
dtype: DataSet
version: '2022.104'
---
Expression: charges('CsI_CsCl', atomindex=0)
Weight: 10.0
Sigma: 1.0
ReferenceValue: 0.8036
Unit: au, 1.0
---
Expression: charges('CsI_CsCl', atomindex=1)
Weight: 10.0
Sigma: 1.0
ReferenceValue: -0.8036
Unit: au, 1.0
---
Expression: charges('PbI2_Hex', atomindex=0)
Weight: 10.0
Sigma: 1.0
ReferenceValue: 0.5525
Unit: au, 1.0
---
Expression: charges('PbI2_Hex', atomindex=1)
Weight: 10.0
Sigma: 1.0
ReferenceValue: -0.2763
Unit: au, 1.0
---
Expression: charges('PbI2_Hex', atomindex=2)
Weight: 10.0
Sigma: 1.0
ReferenceValue: -0.2763
Unit: au, 1.0
---
Expression: charges('CsPbI3_Cubic', atomindex=0)
Weight: 10.0
Sigma: 1.0
ReferenceValue: 0.8146
Unit: au, 1.0
---
Expression: charges('CsPbI3_Cubic', atomindex=1)
Weight: 10.0
Sigma: 1.0
ReferenceValue: 0.8298
Unit: au, 1.0
---
Expression: charges('CsPbI3_Cubic', atomindex=2)
Weight: 10.0
Sigma: 1.0
ReferenceValue: -0.5481
Unit: au, 1.0
---
Expression: charges('CsPbI3_Cubic', atomindex=3)
Weight: 10.0
Sigma: 1.0
ReferenceValue: -0.5481
Unit: au, 1.0
---
Expression: charges('CsPbI3_Cubic', atomindex=4)
Weight: 10.0
Sigma: 1.0
ReferenceValue: -0.5481
Unit: au, 1.0
---
Expression: charges('CsPbI3_Tetragonal', atomindex=0)
Weight: 10.0
Sigma: 1.0
ReferenceValue: 0.8008
Unit: au, 1.0
---
Expression: charges('CsPbI3_Tetragonal', atomindex=1)
Weight: 10.0
Sigma: 1.0
ReferenceValue: 0.8008
Unit: au, 1.0
---
Expression: charges('CsPbI3_Tetragonal', atomindex=2)
Weight: 10.0
Sigma: 1.0
ReferenceValue: 0.8052
Unit: au, 1.0
---
Expression: charges('CsPbI3_Tetragonal', atomindex=3)
Weight: 10.0
Sigma: 1.0
ReferenceValue: 0.8052
Unit: au, 1.0
---
Expression: charges('CsPbI3_Tetragonal', atomindex=4)
Weight: 10.0
Sigma: 1.0
ReferenceValue: -0.554
Unit: au, 1.0
---
Expression: charges('CsPbI3_Tetragonal', atomindex=5)
Weight: 10.0
Sigma: 1.0
ReferenceValue: -0.554
Unit: au, 1.0
---
Expression: charges('CsPbI3_Tetragonal', atomindex=6)
Weight: 10.0
Sigma: 1.0
ReferenceValue: -0.526
Unit: au, 1.0
---
Expression: charges('CsPbI3_Tetragonal', atomindex=7)
Weight: 10.0
Sigma: 1.0
ReferenceValue: -0.526
Unit: au, 1.0
---
Expression: charges('CsPbI3_Tetragonal', atomindex=8)
Weight: 10.0
Sigma: 1.0
ReferenceValue: -0.526
Unit: au, 1.0
---
Expression: charges('CsPbI3_Tetragonal', atomindex=9)
Weight: 10.0
Sigma: 1.0
ReferenceValue: -0.526
Unit: au, 1.0
---
Expression: charges('CsPbI3_Orthorhombic', atomindex=0)
Weight: 10.0
Sigma: 1.0
ReferenceValue: 0.7828
Unit: au, 1.0
---
Expression: charges('CsPbI3_Orthorhombic', atomindex=1)
Weight: 10.0
Sigma: 1.0
ReferenceValue: 0.7828
Unit: au, 1.0
---
Expression: charges('CsPbI3_Orthorhombic', atomindex=2)
Weight: 10.0
Sigma: 1.0
ReferenceValue: 0.7828
Unit: au, 1.0
---
Expression: charges('CsPbI3_Orthorhombic', atomindex=3)
Weight: 10.0
Sigma: 1.0
ReferenceValue: 0.7828
Unit: au, 1.0
---
Expression: charges('CsPbI3_Orthorhombic', atomindex=4)
Weight: 10.0
Sigma: 1.0
ReferenceValue: 0.7758
Unit: au, 1.0
---
Expression: charges('CsPbI3_Orthorhombic', atomindex=5)
Weight: 10.0
Sigma: 1.0
ReferenceValue: 0.7758
Unit: au, 1.0
---
Expression: charges('CsPbI3_Orthorhombic', atomindex=6)
Weight: 10.0
Sigma: 1.0
ReferenceValue: 0.7758
Unit: au, 1.0
---
Expression: charges('CsPbI3_Orthorhombic', atomindex=7)
Weight: 10.0
Sigma: 1.0
ReferenceValue: 0.7758
Unit: au, 1.0
---
Expression: charges('CsPbI3_Orthorhombic', atomindex=8)
Weight: 10.0
Sigma: 1.0
ReferenceValue: -0.5194
Unit: au, 1.0
---
Expression: charges('CsPbI3_Orthorhombic', atomindex=9)
Weight: 10.0
Sigma: 1.0
ReferenceValue: -0.5194
Unit: au, 1.0
---
Expression: charges('CsPbI3_Orthorhombic', atomindex=10)
Weight: 10.0
Sigma: 1.0
ReferenceValue: -0.5194
Unit: au, 1.0
---
Expression: charges('CsPbI3_Orthorhombic', atomindex=11)
Weight: 10.0
Sigma: 1.0
ReferenceValue: -0.5194
Unit: au, 1.0
---
Expression: charges('CsPbI3_Orthorhombic', atomindex=12)
Weight: 10.0
Sigma: 1.0
ReferenceValue: -0.5194
Unit: au, 1.0
---
Expression: charges('CsPbI3_Orthorhombic', atomindex=13)
Weight: 10.0
Sigma: 1.0
ReferenceValue: -0.5194
Unit: au, 1.0
---
Expression: charges('CsPbI3_Orthorhombic', atomindex=14)
Weight: 10.0
Sigma: 1.0
ReferenceValue: -0.5194
Unit: au, 1.0
---
Expression: charges('CsPbI3_Orthorhombic', atomindex=15)
Weight: 10.0
Sigma: 1.0
ReferenceValue: -0.5194
Unit: au, 1.0
---
Expression: charges('CsPbI3_Orthorhombic', atomindex=16)
Weight: 10.0
Sigma: 1.0
ReferenceValue: -0.5198
Unit: au, 1.0
---
Expression: charges('CsPbI3_Orthorhombic', atomindex=17)
Weight: 10.0
Sigma: 1.0
ReferenceValue: -0.5198
Unit: au, 1.0
---
Expression: charges('CsPbI3_Orthorhombic', atomindex=18)
Weight: 10.0
Sigma: 1.0
ReferenceValue: -0.5198
Unit: au, 1.0
---
Expression: charges('CsPbI3_Orthorhombic', atomindex=19)
Weight: 10.0
Sigma: 1.0
ReferenceValue: -0.5198
Unit: au, 1.0
---
Expression: charges('CsBr_CsCl', atomindex=0)
Weight: 10.0
Sigma: 1.0
ReferenceValue: 0.8221
Unit: au, 1.0
---
Expression: charges('CsBr_CsCl', atomindex=1)
Weight: 10.0
Sigma: 1.0
ReferenceValue: -0.8221
Unit: au, 1.0
---
Expression: charges('PbBr2_PbCl2', atomindex=0)
Weight: 10.0
Sigma: 1.0
ReferenceValue: 0.9013
Unit: au, 1.0
---
Expression: charges('PbBr2_PbCl2', atomindex=1)
Weight: 10.0
Sigma: 1.0
ReferenceValue: 0.9013
Unit: au, 1.0
---
Expression: charges('PbBr2_PbCl2', atomindex=2)
Weight: 10.0
Sigma: 1.0
ReferenceValue: 0.9013
Unit: au, 1.0
---
Expression: charges('PbBr2_PbCl2', atomindex=3)
Weight: 10.0
Sigma: 1.0
ReferenceValue: 0.9013
Unit: au, 1.0
---
Expression: charges('PbBr2_PbCl2', atomindex=4)
Weight: 10.0
Sigma: 1.0
ReferenceValue: -0.4496
Unit: au, 1.0
---
Expression: charges('PbBr2_PbCl2', atomindex=5)
Weight: 10.0
Sigma: 1.0
ReferenceValue: -0.4496
Unit: au, 1.0
---
Expression: charges('PbBr2_PbCl2', atomindex=6)
Weight: 10.0
Sigma: 1.0
ReferenceValue: -0.4496
Unit: au, 1.0
---
Expression: charges('PbBr2_PbCl2', atomindex=7)
Weight: 10.0
Sigma: 1.0
ReferenceValue: -0.4496
Unit: au, 1.0
---
Expression: charges('PbBr2_PbCl2', atomindex=8)
Weight: 10.0
Sigma: 1.0
ReferenceValue: -0.4518
Unit: au, 1.0
---
Expression: charges('PbBr2_PbCl2', atomindex=9)
Weight: 10.0
Sigma: 1.0
ReferenceValue: -0.4518
Unit: au, 1.0
---
Expression: charges('PbBr2_PbCl2', atomindex=10)
Weight: 10.0
Sigma: 1.0
ReferenceValue: -0.4518
Unit: au, 1.0
---
Expression: charges('PbBr2_PbCl2', atomindex=11)
Weight: 10.0
Sigma: 1.0
ReferenceValue: -0.4518
Unit: au, 1.0
---
Expression: charges('CsPbBr3_Cubic', atomindex=0)
Weight: 10.0
Sigma: 1.0
ReferenceValue: 0.9458
Unit: au, 1.0
---
Expression: charges('CsPbBr3_Cubic', atomindex=1)
Weight: 10.0
Sigma: 1.0
ReferenceValue: 0.8426
Unit: au, 1.0
---
Expression: charges('CsPbBr3_Cubic', atomindex=2)
Weight: 10.0
Sigma: 1.0
ReferenceValue: -0.5961
Unit: au, 1.0
---
Expression: charges('CsPbBr3_Cubic', atomindex=3)
Weight: 10.0
Sigma: 1.0
ReferenceValue: -0.5961
Unit: au, 1.0
---
Expression: charges('CsPbBr3_Cubic', atomindex=4)
Weight: 10.0
Sigma: 1.0
ReferenceValue: -0.5961
Unit: au, 1.0
---
Expression: charges('CsPbBr3_Tetragonal', atomindex=0)
Weight: 10.0
Sigma: 1.0
ReferenceValue: 0.943
Unit: au, 1.0
---
Expression: charges('CsPbBr3_Tetragonal', atomindex=1)
Weight: 10.0
Sigma: 1.0
ReferenceValue: 0.943
Unit: au, 1.0
---
Expression: charges('CsPbBr3_Tetragonal', atomindex=2)
Weight: 10.0
Sigma: 1.0
ReferenceValue: 0.8256
Unit: au, 1.0
---
Expression: charges('CsPbBr3_Tetragonal', atomindex=3)
Weight: 10.0
Sigma: 1.0
ReferenceValue: 0.8256
Unit: au, 1.0
---
Expression: charges('CsPbBr3_Tetragonal', atomindex=4)
Weight: 10.0
Sigma: 1.0
ReferenceValue: -0.6032
Unit: au, 1.0
---
Expression: charges('CsPbBr3_Tetragonal', atomindex=5)
Weight: 10.0
Sigma: 1.0
ReferenceValue: -0.6032
Unit: au, 1.0
---
Expression: charges('CsPbBr3_Tetragonal', atomindex=6)
Weight: 10.0
Sigma: 1.0
ReferenceValue: -0.5827
Unit: au, 1.0
---
Expression: charges('CsPbBr3_Tetragonal', atomindex=7)
Weight: 10.0
Sigma: 1.0
ReferenceValue: -0.5827
Unit: au, 1.0
---
Expression: charges('CsPbBr3_Tetragonal', atomindex=8)
Weight: 10.0
Sigma: 1.0
ReferenceValue: -0.5827
Unit: au, 1.0
---
Expression: charges('CsPbBr3_Tetragonal', atomindex=9)
Weight: 10.0
Sigma: 1.0
ReferenceValue: -0.5827
Unit: au, 1.0
---
Expression: charges('CsPbBr3_Orthorhombic', atomindex=0)
Weight: 10.0
Sigma: 1.0
ReferenceValue: 0.9379
Unit: au, 1.0
---
Expression: charges('CsPbBr3_Orthorhombic', atomindex=1)
Weight: 10.0
Sigma: 1.0
ReferenceValue: 0.9379
Unit: au, 1.0
---
Expression: charges('CsPbBr3_Orthorhombic', atomindex=2)
Weight: 10.0
Sigma: 1.0
ReferenceValue: 0.9379
Unit: au, 1.0
---
Expression: charges('CsPbBr3_Orthorhombic', atomindex=3)
Weight: 10.0
Sigma: 1.0
ReferenceValue: 0.9379
Unit: au, 1.0
---
Expression: charges('CsPbBr3_Orthorhombic', atomindex=4)
Weight: 10.0
Sigma: 1.0
ReferenceValue: 0.8085
Unit: au, 1.0
---
Expression: charges('CsPbBr3_Orthorhombic', atomindex=5)
Weight: 10.0
Sigma: 1.0
ReferenceValue: 0.8085
Unit: au, 1.0
---
Expression: charges('CsPbBr3_Orthorhombic', atomindex=6)
Weight: 10.0
Sigma: 1.0
ReferenceValue: 0.8085
Unit: au, 1.0
---
Expression: charges('CsPbBr3_Orthorhombic', atomindex=7)
Weight: 10.0
Sigma: 1.0
ReferenceValue: 0.8085
Unit: au, 1.0
---
Expression: charges('CsPbBr3_Orthorhombic', atomindex=8)
Weight: 10.0
Sigma: 1.0
ReferenceValue: -0.5821
Unit: au, 1.0
---
Expression: charges('CsPbBr3_Orthorhombic', atomindex=9)
Weight: 10.0
Sigma: 1.0
ReferenceValue: -0.5821
Unit: au, 1.0
---
Expression: charges('CsPbBr3_Orthorhombic', atomindex=10)
Weight: 10.0
Sigma: 1.0
ReferenceValue: -0.5821
Unit: au, 1.0
---
Expression: charges('CsPbBr3_Orthorhombic', atomindex=11)
Weight: 10.0
Sigma: 1.0
ReferenceValue: -0.5821
Unit: au, 1.0
---
Expression: charges('CsPbBr3_Orthorhombic', atomindex=12)
Weight: 10.0
Sigma: 1.0
ReferenceValue: -0.5821
Unit: au, 1.0
---
Expression: charges('CsPbBr3_Orthorhombic', atomindex=13)
Weight: 10.0
Sigma: 1.0
ReferenceValue: -0.5821
Unit: au, 1.0
---
Expression: charges('CsPbBr3_Orthorhombic', atomindex=14)
Weight: 10.0
Sigma: 1.0
ReferenceValue: -0.5821
Unit: au, 1.0
---
Expression: charges('CsPbBr3_Orthorhombic', atomindex=15)
Weight: 10.0
Sigma: 1.0
ReferenceValue: -0.5821
Unit: au, 1.0
---
Expression: charges('CsPbBr3_Orthorhombic', atomindex=16)
Weight: 10.0
Sigma: 1.0
ReferenceValue: -0.5823
Unit: au, 1.0
---
Expression: charges('CsPbBr3_Orthorhombic', atomindex=17)
Weight: 10.0
Sigma: 1.0
ReferenceValue: -0.5823
Unit: au, 1.0
---
Expression: charges('CsPbBr3_Orthorhombic', atomindex=18)
Weight: 10.0
Sigma: 1.0
ReferenceValue: -0.5823
Unit: au, 1.0
---
Expression: charges('CsPbBr3_Orthorhombic', atomindex=19)
Weight: 10.0
Sigma: 1.0
ReferenceValue: -0.5823
Unit: au, 1.0
...
