# Supplementary material for: Mixing I and Br in Inorganic Perovskites: Atomistic Insights from Reactive Molecular Dynamics Simulations
Source: J Phys Chem C Nanomater Interfaces. 2024 Feb 23;128(9):4111–8. doi: 10.1021/acs.jpcc.4c00563 (PMC10926166; doi:10.1021/acs.jpcc.4c00563)
Supplement: Supplementary file 2 — jp4c00563_si_002.zip [file jp4c00563_si_002.zip › IBrPbCs_TrainingSet/charges/jc.yaml]

---
dtype: JobCollection
version: '2022.104'
---
ID: 'CsBr_CsCl'
ReferenceEngineID: None
AMSInput: |
   system
     Atoms
                Cs       0.0000000000       0.0000000000       0.0000000000 
                Br       2.1559400000       2.1559400000       2.1559400000 
     End
     Lattice
            4.3118865360     0.0000000000     0.0000000000
            0.0000000000     4.3118865360     0.0000000000
            0.0000000000     0.0000000000     4.3118865360
     End
     charge 0.0
   End
   task SinglePoint
---
ID: 'CsI_CsCl'
ReferenceEngineID: None
AMSInput: |
   system
     Atoms
                Cs       0.0000000000       0.0000000000       0.0000000000 
                 I       2.2827500000       2.2827500000       2.2827500000 
     End
     Lattice
            4.5655027930     0.0000000000     0.0000000000
            0.0000000000     4.5655027930     0.0000000000
            0.0000000000     0.0000000000     4.5655027930
     End
     charge 0.0
   End
   task SinglePoint
---
ID: 'CsPbBr3_Cubic'
ReferenceEngineID: None
AMSInput: |
   system
     Atoms
                Pb       0.0000000000       0.0000000000       0.0000000000 
                Cs       2.9605400000       2.9605400000       2.9605400000 
                Br       0.0000000000       0.0000000000       2.9605400000 
                Br       2.9605400000       0.0000000000       0.0000000000 
                Br       0.0000000000       2.9605400000       0.0000000000 
     End
     Lattice
            5.9210852200     0.0000000000     0.0000000000
            0.0000000000     5.9210852200     0.0000000000
            0.0000000000     0.0000000000     5.9210852200
     End
     charge 0.0
   End
   task SinglePoint
---
ID: 'CsPbBr3_Orthorhombic'
ReferenceEngineID: None
AMSInput: |
   system
     Atoms
                Pb       0.0000000000       0.0000000000       5.8954600000 
                Pb       4.0342000000       4.2039500000       5.8954600000 
                Pb       0.0000000000       0.0000000000       0.0000000000 
                Pb       4.0342000000       4.2039500000       0.0000000000 
                Cs       7.9338900000       3.6863800000       2.9477300000 
                Cs       0.1345200000       4.7215100000       8.8431800000 
                Cs       3.8996900000       0.5175600000       8.8431800000 
                Cs       4.1687200000       7.8903300000       2.9477300000 
                Br       1.5678400000       2.5361900000       6.3152700000 
                Br       6.5005600000       5.8717000000       5.4756400000 
                Br       5.6020500000       1.6677500000       5.4756400000 
                Br       2.4663600000       6.7401400000       6.3152700000 
                Br       6.5005600000       5.8717000000       0.4198100000 
                Br       1.5678400000       2.5361900000      11.3711000000 
                Br       2.4663600000       6.7401400000      11.3711000000 
                Br       5.6020500000       1.6677500000       0.4198100000 
                Br       7.5089200000       8.3410500000       8.8431800000 
                Br       0.5594900000       0.0668500000       2.9477300000 
                Br       3.4747100000       4.2707900000       2.9477300000 
                Br       4.5936900000       4.1371000000       8.8431800000 
     End
     Lattice
            8.0684049020     0.0000000000     0.0000000000
            0.0000000000     8.4078907040     0.0000000000
            0.0000000000     0.0000000000    11.7909103260
     End
     charge 0.0
   End
   task SinglePoint
---
ID: 'CsPbBr3_Tetragonal'
ReferenceEngineID: None
AMSInput: |
   system
     Atoms
                Pb       0.0000000000       0.0000000000       0.0000000000 
                Pb       4.0865900000       4.0865900000       0.0000000000 
                Cs       4.0865900000       0.0000000000       3.0135300000 
                Cs       0.0000000000       4.0865900000       3.0135300000 
                Br       0.0000000000       0.0000000000       3.0135300000 
                Br       4.0865900000       4.0865900000       3.0135300000 
                Br       6.6667900000       2.5802000000       0.0000000000 
                Br       1.5063900000       5.5929800000       0.0000000000 
                Br       5.5929800000       6.6667900000       0.0000000000 
                Br       2.5802000000       1.5063900000       0.0000000000 
     End
     Lattice
            8.1731801510     0.0000000000     0.0000000000
            0.0000000000     8.1731801510     0.0000000000
            0.0000000000     0.0000000000     6.0270553080
     End
     charge 0.0
   End
   task SinglePoint
---
ID: 'CsPbI3_Cubic'
ReferenceEngineID: None
AMSInput: |
   system
     Atoms
                Pb       0.0000000000       0.0000000000       0.0000000000 
                Cs       3.1457900000       3.1457900000       3.1457900000 
                 I       0.0000000000       0.0000000000       3.1457900000 
                 I       3.1457900000       0.0000000000       0.0000000000 
                 I       0.0000000000       3.1457900000       0.0000000000 
     End
     Lattice
            6.2915812060     0.0000000000     0.0000000000
            0.0000000000     6.2915812060     0.0000000000
            0.0000000000     0.0000000000     6.2915812060
     End
     charge 0.0
   End
   task SinglePoint
---
ID: 'CsPbI3_Orthorhombic'
ReferenceEngineID: None
AMSInput: |
   system
     Atoms
                Pb       0.0000000000       0.0000000000       6.2405900000 
                Pb       4.2135800000       4.4967400000       6.2405900000 
                Pb       0.0000000000       0.0000000000       0.0000000000 
                Pb       4.2135800000       4.4967400000       0.0000000000 
                Cs       8.1789700000       3.7698200000       3.1202900000 
                Cs       0.2481800000       5.2236700000       9.3608800000 
                Cs       3.9653900000       0.7269200000       9.3608800000 
                Cs       4.4617600000       8.2665600000       3.1202900000 
                 I       1.5644800000       2.7624600000       6.7355600000 
                 I       6.8626800000       6.2310300000       5.7456200000 
                 I       5.7780500000       1.7342800000       5.7456200000 
                 I       2.6491000000       7.2592000000       6.7355600000 
                 I       6.8626800000       6.2310300000       0.4949700000 
                 I       1.5644800000       2.7624600000      11.9862000000 
                 I       2.6491000000       7.2592000000      11.9862000000 
                 I       5.7780500000       1.7342800000       0.4949700000 
                 I       7.7391500000       8.9722900000       9.3608800000 
                 I       0.6880000000       0.0212000000       3.1202900000 
                 I       3.5255800000       4.5179400000       3.1202900000 
                 I       4.9015800000       4.4755400000       9.3608800000 
     End
     Lattice
            8.4271532360     0.0000000000     0.0000000000
            0.0000000000     8.9934853800     0.0000000000
            0.0000000000     0.0000000000    12.4811786390
     End
     charge 0.0
   End
   task SinglePoint
---
ID: 'CsPbI3_Tetragonal'
ReferenceEngineID: None
AMSInput: |
   system
     Atoms
                Pb       0.0000000000       0.0000000000       0.0000000000 
                Pb       4.3309100000       4.3309100000       0.0000000000 
                Cs       4.3309100000       0.0000000000       3.2047300000 
                Cs       0.0000000000       4.3309100000       3.2047300000 
                 I       0.0000000000       0.0000000000       3.2047300000 
                 I       4.3309100000       4.3309100000       3.2047300000 
                 I       7.0877800000       2.7568600000       0.0000000000 
                 I       1.5740500000       5.9049600000       0.0000000000 
                 I       5.9049600000       7.0877800000       0.0000000000 
                 I       2.7568600000       1.5740500000       0.0000000000 
     End
     Lattice
            8.6618256970     0.0000000000     0.0000000000
            0.0000000000     8.6618256970     0.0000000000
            0.0000000000     0.0000000000     6.4094571350
     End
     charge 0.0
   End
   task SinglePoint
---
ID: 'PbBr2_PbCl2'
ReferenceEngineID: None
AMSInput: |
   system
     Atoms
                Pb       1.8736000000       1.1827900000       0.8666400000 
                Pb       6.1289800000       3.5483800000       8.7661400000 
                Pb       2.1276900000       3.5483800000       5.6830200000 
                Pb       5.8749000000       1.1827900000       3.9497500000 
                Br       1.1300100000       1.1827900000       4.0319500000 
                Br       6.8725700000       3.5483800000       5.6008300000 
                Br       2.8712800000       3.5483800000       8.8483300000 
                Br       5.1313100000       1.1827900000       0.7844400000 
                Br       0.1266000000       1.1827900000       8.0793500000 
                Br       7.8759900000       3.5483800000       1.5534300000 
                Br       3.8747000000       3.5483800000       3.2629600000 
                Br       4.1278900000       1.1827900000       6.3698100000 
     End
     Lattice
            8.0025880320    -0.0000000000     0.0000000000
            0.0000000000     4.7311779120     0.0000000000
            0.0000000000     0.0000000000     9.6327741590
     End
     charge 0.0
   End
   task SinglePoint
---
ID: 'PbI2_Hex'
ReferenceEngineID: None
AMSInput: |
   system
     Atoms
                Pb       0.0000000000       0.0000000000       0.0000000000 
                 I      -0.0000000000       2.6297000000       1.8902300000 
                 I       2.2773900000       1.3148500000       5.0785500000 
     End
     Lattice
            4.5547704110     0.0000000000    -0.0000000000
           -2.2773852050     3.9445468840     0.0000000000
           -0.0000000000    -0.0000000000     6.9687808860
     End
     charge 0.0
   End
   task SinglePoint
...
