# Supplementary material for: Mixing I and Br in Inorganic Perovskites: Atomistic Insights from Reactive Molecular Dynamics Simulations
Source: J Phys Chem C Nanomater Interfaces. 2024 Feb 23;128(9):4111–8. doi: 10.1021/acs.jpcc.4c00563 (PMC10926166; doi:10.1021/acs.jpcc.4c00563)
Supplement: Supplementary file 2 — jp4c00563_si_002.zip [file jp4c00563_si_002.zip › IBrPbCs_TrainingSet/energies/jc.yaml]

---
dtype: JobCollection
version: '2022.104'
---
ID: 'CsBr_CsCl_EOS_abc_080'
ReferenceEngineID: None
AMSInput: |
   system
     Atoms
                Br       2.0014000000       2.0014000000       2.0014000000 
                Cs       0.0000000000       0.0000000000       0.0000000000 
     End
     Lattice
            4.0028008800     0.0000000000     0.0000000000
            0.0000000000     4.0028008800     0.0000000000
            0.0000000000     0.0000000000     4.0028008800
     End
     charge 0.0
   End
   task GeometryOptimization
---
ID: 'CsBr_CsCl_EOS_abc_084'
ReferenceEngineID: None
AMSInput: |
   system
     Atoms
                Br       2.0342200000       2.0342200000       2.0342200000 
                Cs       0.0000000000       0.0000000000       0.0000000000 
     End
     Lattice
            4.0684322300     0.0000000000     0.0000000000
            0.0000000000     4.0684322300     0.0000000000
            0.0000000000     0.0000000000     4.0684322300
     End
     charge 0.0
   End
   task GeometryOptimization
---
ID: 'CsBr_CsCl_EOS_abc_088'
ReferenceEngineID: None
AMSInput: |
   system
     Atoms
                Br       2.0660100000       2.0660100000       2.0660100000 
                Cs       0.0000000000       0.0000000000       0.0000000000 
     End
     Lattice
            4.1320117600     0.0000000000     0.0000000000
            0.0000000000     4.1320117600     0.0000000000
            0.0000000000     0.0000000000     4.1320117600
     End
     charge 0.0
   End
   task GeometryOptimization
---
ID: 'CsBr_CsCl_EOS_abc_092'
ReferenceEngineID: None
AMSInput: |
   system
     Atoms
                Br       2.0968500000       2.0968500000       2.0968500000 
                Cs       0.0000000000       0.0000000000       0.0000000000 
     End
     Lattice
            4.1936926700     0.0000000000     0.0000000000
            0.0000000000     4.1936926700     0.0000000000
            0.0000000000     0.0000000000     4.1936926700
     End
     charge 0.0
   End
   task GeometryOptimization
---
ID: 'CsBr_CsCl_EOS_abc_096'
ReferenceEngineID: None
AMSInput: |
   system
     Atoms
                Br       2.1268100000       2.1268100000       2.1268100000 
                Cs       0.0000000000       0.0000000000       0.0000000000 
     End
     Lattice
            4.2536106600     0.0000000000     0.0000000000
            0.0000000000     4.2536106600     0.0000000000
            0.0000000000     0.0000000000     4.2536106600
     End
     charge 0.0
   End
   task GeometryOptimization
---
ID: 'CsBr_CsCl_EOS_abc_100'
ReferenceEngineID: None
AMSInput: |
   system
     Atoms
                Br       2.1559400000       2.1559400000       2.1559400000 
                Cs       0.0000000000       0.0000000000       0.0000000000 
     End
     Lattice
            4.3118865400     0.0000000000     0.0000000000
            0.0000000000     4.3118865400     0.0000000000
            0.0000000000     0.0000000000     4.3118865400
     End
     charge 0.0
   End
   task GeometryOptimization
---
ID: 'CsBr_CsCl_EOS_abc_104'
ReferenceEngineID: None
AMSInput: |
   system
     Atoms
                Br       2.1843100000       2.1843100000       2.1843100000 
                Cs       0.0000000000       0.0000000000       0.0000000000 
     End
     Lattice
            4.3686284000     0.0000000000     0.0000000000
            0.0000000000     4.3686284000     0.0000000000
            0.0000000000     0.0000000000     4.3686284000
     End
     charge 0.0
   End
   task GeometryOptimization
---
ID: 'CsBr_CsCl_EOS_abc_108'
ReferenceEngineID: None
AMSInput: |
   system
     Atoms
                Br       2.2119700000       2.2119700000       2.2119700000 
                Cs       0.0000000000       0.0000000000       0.0000000000 
     End
     Lattice
            4.4239333600     0.0000000000     0.0000000000
            0.0000000000     4.4239333600     0.0000000000
            0.0000000000     0.0000000000     4.4239333600
     End
     charge 0.0
   End
   task GeometryOptimization
---
ID: 'CsBr_CsCl_EOS_abc_112'
ReferenceEngineID: None
AMSInput: |
   system
     Atoms
                Br       2.2389400000       2.2389400000       2.2389400000 
                Cs       0.0000000000       0.0000000000       0.0000000000 
     End
     Lattice
            4.4778890900     0.0000000000     0.0000000000
            0.0000000000     4.4778890900     0.0000000000
            0.0000000000     0.0000000000     4.4778890900
     End
     charge 0.0
   End
   task GeometryOptimization
---
ID: 'CsBr_CsCl_EOS_abc_116'
ReferenceEngineID: None
AMSInput: |
   system
     Atoms
                Br       2.2652900000       2.2652900000       2.2652900000 
                Cs       0.0000000000       0.0000000000       0.0000000000 
     End
     Lattice
            4.5305749700     0.0000000000     0.0000000000
            0.0000000000     4.5305749700     0.0000000000
            0.0000000000     0.0000000000     4.5305749700
     End
     charge 0.0
   End
   task GeometryOptimization
---
ID: 'CsBr_CsCl_EOS_abc_120'
ReferenceEngineID: None
AMSInput: |
   system
     Atoms
                Br       2.2910300000       2.2910300000       2.2910300000 
                Cs       0.0000000000       0.0000000000       0.0000000000 
     End
     Lattice
            4.5820631800     0.0000000000     0.0000000000
            0.0000000000     4.5820631800     0.0000000000
            0.0000000000     0.0000000000     4.5820631800
     End
     charge 0.0
   End
   task GeometryOptimization
---
ID: 'CsBr_NaCl_EOS_abc_080'
ReferenceEngineID: None
AMSInput: |
   system
     Atoms
                Br       0.0000000000       0.0000000000       3.3787100000 
                Br       0.0000000000       3.3787100000       0.0000000000 
                Br       3.3787100000       0.0000000000       0.0000000000 
                Br       3.3787100000       3.3787100000       3.3787100000 
                Cs       0.0000000000       0.0000000000       0.0000000000 
                Cs       0.0000000000       3.3787100000       3.3787100000 
                Cs       3.3787100000       0.0000000000       3.3787100000 
                Cs       3.3787100000       3.3787100000       0.0000000000 
     End
     Lattice
            6.7574107200     0.0000000000     0.0000000000
            0.0000000000     6.7574107200     0.0000000000
            0.0000000000     0.0000000000     6.7574107200
     End
     charge 0.0
   End
   task GeometryOptimization
---
ID: 'CsBr_NaCl_EOS_abc_084'
ReferenceEngineID: None
AMSInput: |
   system
     Atoms
                Br       0.0000000000       0.0000000000       3.4341000000 
                Br       0.0000000000       3.4341000000       0.0000000000 
                Br       3.4341000000       0.0000000000       0.0000000000 
                Br       3.4341000000       3.4341000000       3.4341000000 
                Cs       0.0000000000       0.0000000000       0.0000000000 
                Cs       0.0000000000       3.4341000000       3.4341000000 
                Cs       3.4341000000       0.0000000000       3.4341000000 
                Cs       3.4341000000       3.4341000000       0.0000000000 
     End
     Lattice
            6.8682076400     0.0000000000     0.0000000000
            0.0000000000     6.8682076400     0.0000000000
            0.0000000000     0.0000000000     6.8682076400
     End
     charge 0.0
   End
   task GeometryOptimization
---
ID: 'CsBr_NaCl_EOS_abc_088'
ReferenceEngineID: None
AMSInput: |
   system
     Atoms
                Br       0.0000000000       0.0000000000       3.4877700000 
                Br       0.0000000000       3.4877700000       0.0000000000 
                Br       3.4877700000       0.0000000000       0.0000000000 
                Br       3.4877700000       3.4877700000       3.4877700000 
                Cs       0.0000000000       0.0000000000       0.0000000000 
                Cs       0.0000000000       3.4877700000       3.4877700000 
                Cs       3.4877700000       0.0000000000       3.4877700000 
                Cs       3.4877700000       3.4877700000       0.0000000000 
     End
     Lattice
            6.9755407200     0.0000000000     0.0000000000
            0.0000000000     6.9755407200     0.0000000000
            0.0000000000     0.0000000000     6.9755407200
     End
     charge 0.0
   End
   task GeometryOptimization
---
ID: 'CsBr_NaCl_EOS_abc_092'
ReferenceEngineID: None
AMSInput: |
   system
     Atoms
                Br       0.0000000000       0.0000000000       3.5398300000 
                Br       0.0000000000       3.5398300000       0.0000000000 
                Br       3.5398300000       0.0000000000       0.0000000000 
                Br       3.5398300000       3.5398300000       3.5398300000 
                Cs       0.0000000000       0.0000000000       0.0000000000 
                Cs       0.0000000000       3.5398300000       3.5398300000 
                Cs       3.5398300000       0.0000000000       3.5398300000 
                Cs       3.5398300000       3.5398300000       0.0000000000 
     End
     Lattice
            7.0796686200     0.0000000000     0.0000000000
            0.0000000000     7.0796686200     0.0000000000
            0.0000000000     0.0000000000     7.0796686200
     End
     charge 0.0
   End
   task GeometryOptimization
---
ID: 'CsBr_NaCl_EOS_abc_096'
ReferenceEngineID: None
AMSInput: |
   system
     Atoms
                Br       0.0000000000       0.0000000000       3.5904100000 
                Br       0.0000000000       3.5904100000       0.0000000000 
                Br       3.5904100000       0.0000000000       0.0000000000 
                Br       3.5904100000       3.5904100000       3.5904100000 
                Cs       0.0000000000       0.0000000000       0.0000000000 
                Cs       0.0000000000       3.5904100000       3.5904100000 
                Cs       3.5904100000       0.0000000000       3.5904100000 
                Cs       3.5904100000       3.5904100000       0.0000000000 
     End
     Lattice
            7.1808204100     0.0000000000     0.0000000000
            0.0000000000     7.1808204100     0.0000000000
            0.0000000000     0.0000000000     7.1808204100
     End
     charge 0.0
   End
   task GeometryOptimization
---
ID: 'CsBr_NaCl_EOS_abc_100'
ReferenceEngineID: None
AMSInput: |
   system
     Atoms
                Br       0.0000000000       0.0000000000       3.6396000000 
                Br       0.0000000000       3.6396000000       0.0000000000 
                Br       3.6396000000       0.0000000000       0.0000000000 
                Br       3.6396000000       3.6396000000       3.6396000000 
                Cs       0.0000000000       0.0000000000       0.0000000000 
                Cs       0.0000000000       3.6396000000       3.6396000000 
                Cs       3.6396000000       0.0000000000       3.6396000000 
                Cs       3.6396000000       3.6396000000       0.0000000000 
     End
     Lattice
            7.2792000400     0.0000000000     0.0000000000
            0.0000000000     7.2792000400     0.0000000000
            0.0000000000     0.0000000000     7.2792000400
     End
     charge 0.0
   End
   task GeometryOptimization
---
ID: 'CsBr_NaCl_EOS_abc_104'
ReferenceEngineID: None
AMSInput: |
   system
     Atoms
                Br       0.0000000000       0.0000000000       3.6874900000 
                Br       0.0000000000       3.6874900000       0.0000000000 
                Br       3.6874900000       0.0000000000       0.0000000000 
                Br       3.6874900000       3.6874900000       3.6874900000 
                Cs       0.0000000000       0.0000000000       0.0000000000 
                Cs       0.0000000000       3.6874900000       3.6874900000 
                Cs       3.6874900000       0.0000000000       3.6874900000 
                Cs       3.6874900000       3.6874900000       0.0000000000 
     End
     Lattice
            7.3749899700     0.0000000000     0.0000000000
            0.0000000000     7.3749899700     0.0000000000
            0.0000000000     0.0000000000     7.3749899700
     End
     charge 0.0
   End
   task GeometryOptimization
---
ID: 'CsBr_NaCl_EOS_abc_108'
ReferenceEngineID: None
AMSInput: |
   system
     Atoms
                Br       0.0000000000       0.0000000000       3.7341800000 
                Br       0.0000000000       3.7341800000       0.0000000000 
                Br       3.7341800000       0.0000000000       0.0000000000 
                Br       3.7341800000       3.7341800000       3.7341800000 
                Cs       0.0000000000       0.0000000000       0.0000000000 
                Cs       0.0000000000       3.7341800000       3.7341800000 
                Cs       3.7341800000       0.0000000000       3.7341800000 
                Cs       3.7341800000       3.7341800000       0.0000000000 
     End
     Lattice
            7.4683541900     0.0000000000     0.0000000000
            0.0000000000     7.4683541900     0.0000000000
            0.0000000000     0.0000000000     7.4683541900
     End
     charge 0.0
   End
   task GeometryOptimization
---
ID: 'CsBr_NaCl_EOS_abc_112'
ReferenceEngineID: None
AMSInput: |
   system
     Atoms
                Br       0.0000000000       0.0000000000       3.7797200000 
                Br       0.0000000000       3.7797200000       0.0000000000 
                Br       3.7797200000       0.0000000000       0.0000000000 
                Br       3.7797200000       3.7797200000       3.7797200000 
                Cs       0.0000000000       0.0000000000       0.0000000000 
                Cs       0.0000000000       3.7797200000       3.7797200000 
                Cs       3.7797200000       0.0000000000       3.7797200000 
                Cs       3.7797200000       3.7797200000       0.0000000000 
     End
     Lattice
            7.5594406500     0.0000000000     0.0000000000
            0.0000000000     7.5594406500     0.0000000000
            0.0000000000     0.0000000000     7.5594406500
     End
     charge 0.0
   End
   task GeometryOptimization
---
ID: 'CsBr_NaCl_EOS_abc_116'
ReferenceEngineID: None
AMSInput: |
   system
     Atoms
                Br       0.0000000000       0.0000000000       3.8241900000 
                Br       0.0000000000       3.8241900000       0.0000000000 
                Br       3.8241900000       0.0000000000       0.0000000000 
                Br       3.8241900000       3.8241900000       3.8241900000 
                Cs       0.0000000000       0.0000000000       0.0000000000 
                Cs       0.0000000000       3.8241900000       3.8241900000 
                Cs       3.8241900000       0.0000000000       3.8241900000 
                Cs       3.8241900000       3.8241900000       0.0000000000 
     End
     Lattice
            7.6483834100     0.0000000000     0.0000000000
            0.0000000000     7.6483834100     0.0000000000
            0.0000000000     0.0000000000     7.6483834100
     End
     charge 0.0
   End
   task GeometryOptimization
---
ID: 'CsBr_NaCl_EOS_abc_120'
ReferenceEngineID: None
AMSInput: |
   system
     Atoms
                Br       0.0000000000       0.0000000000       3.8676500000 
                Br       0.0000000000       3.8676500000       0.0000000000 
                Br       3.8676500000       0.0000000000       0.0000000000 
                Br       3.8676500000       3.8676500000       3.8676500000 
                Cs       0.0000000000       0.0000000000       0.0000000000 
                Cs       0.0000000000       3.8676500000       3.8676500000 
                Cs       3.8676500000       0.0000000000       3.8676500000 
                Cs       3.8676500000       3.8676500000       0.0000000000 
     End
     Lattice
            7.7353043000     0.0000000000     0.0000000000
            0.0000000000     7.7353043000     0.0000000000
            0.0000000000     0.0000000000     7.7353043000
     End
     charge 0.0
   End
   task GeometryOptimization
---
ID: 'CsI_CsCl_EOS_abc_080'
ReferenceEngineID: None
AMSInput: |
   system
     Atoms
                Cs       0.0000000000       0.0000000000       0.0000000000 
                 I       2.1191200000       2.1191200000       2.1191200000 
     End
     Lattice
            4.2382373500     0.0000000000     0.0000000000
            0.0000000000     4.2382373500     0.0000000000
            0.0000000000     0.0000000000     4.2382373500
     End
     charge 0.0
   End
   task GeometryOptimization
---
ID: 'CsI_CsCl_EOS_abc_084'
ReferenceEngineID: None
AMSInput: |
   system
     Atoms
                Cs       0.0000000000       0.0000000000       0.0000000000 
                 I       2.1538600000       2.1538600000       2.1538600000 
     End
     Lattice
            4.3077290100     0.0000000000     0.0000000000
            0.0000000000     4.3077290100     0.0000000000
            0.0000000000     0.0000000000     4.3077290100
     End
     charge 0.0
   End
   task GeometryOptimization
---
ID: 'CsI_CsCl_EOS_abc_088'
ReferenceEngineID: None
AMSInput: |
   system
     Atoms
                Cs       0.0000000000       0.0000000000       0.0000000000 
                 I       2.1875200000       2.1875200000       2.1875200000 
     End
     Lattice
            4.3750481500     0.0000000000     0.0000000000
            0.0000000000     4.3750481500     0.0000000000
            0.0000000000     0.0000000000     4.3750481500
     End
     charge 0.0
   End
   task GeometryOptimization
---
ID: 'CsI_CsCl_EOS_abc_092'
ReferenceEngineID: None
AMSInput: |
   system
     Atoms
                Cs       0.0000000000       0.0000000000       0.0000000000 
                 I       2.2201800000       2.2201800000       2.2201800000 
     End
     Lattice
            4.4403570000     0.0000000000     0.0000000000
            0.0000000000     4.4403570000     0.0000000000
            0.0000000000     0.0000000000     4.4403570000
     End
     charge 0.0
   End
   task GeometryOptimization
---
ID: 'CsI_CsCl_EOS_abc_096'
ReferenceEngineID: None
AMSInput: |
   system
     Atoms
                Cs       0.0000000000       0.0000000000       0.0000000000 
                 I       2.2519000000       2.2519000000       2.2519000000 
     End
     Lattice
            4.5037992400     0.0000000000     0.0000000000
            0.0000000000     4.5037992400     0.0000000000
            0.0000000000     0.0000000000     4.5037992400
     End
     charge 0.0
   End
   task GeometryOptimization
---
ID: 'CsI_CsCl_EOS_abc_100'
ReferenceEngineID: None
AMSInput: |
   system
     Atoms
                Cs       0.0000000000       0.0000000000       0.0000000000 
                 I       2.2827500000       2.2827500000       2.2827500000 
     End
     Lattice
            4.5655027900     0.0000000000     0.0000000000
            0.0000000000     4.5655027900     0.0000000000
            0.0000000000     0.0000000000     4.5655027900
     End
     charge 0.0
   End
   task GeometryOptimization
---
ID: 'CsI_CsCl_EOS_abc_104'
ReferenceEngineID: None
AMSInput: |
   system
     Atoms
                Cs       0.0000000000       0.0000000000       0.0000000000 
                 I       2.3127900000       2.3127900000       2.3127900000 
     End
     Lattice
            4.6255820800     0.0000000000     0.0000000000
            0.0000000000     4.6255820800     0.0000000000
            0.0000000000     0.0000000000     4.6255820800
     End
     charge 0.0
   End
   task GeometryOptimization
---
ID: 'CsI_CsCl_EOS_abc_108'
ReferenceEngineID: None
AMSInput: |
   system
     Atoms
                Cs       0.0000000000       0.0000000000       0.0000000000 
                 I       2.3420700000       2.3420700000       2.3420700000 
     End
     Lattice
            4.6841399700     0.0000000000     0.0000000000
            0.0000000000     4.6841399700     0.0000000000
            0.0000000000     0.0000000000     4.6841399700
     End
     charge 0.0
   End
   task GeometryOptimization
---
ID: 'CsI_CsCl_EOS_abc_112'
ReferenceEngineID: None
AMSInput: |
   system
     Atoms
                Cs       0.0000000000       0.0000000000       0.0000000000 
                 I       2.3706300000       2.3706300000       2.3706300000 
     End
     Lattice
            4.7412692600     0.0000000000     0.0000000000
            0.0000000000     4.7412692600     0.0000000000
            0.0000000000     0.0000000000     4.7412692600
     End
     charge 0.0
   End
   task GeometryOptimization
---
ID: 'CsI_CsCl_EOS_abc_116'
ReferenceEngineID: None
AMSInput: |
   system
     Atoms
                Cs       0.0000000000       0.0000000000       0.0000000000 
                 I       2.3985300000       2.3985300000       2.3985300000 
     End
     Lattice
            4.7970540200     0.0000000000     0.0000000000
            0.0000000000     4.7970540200     0.0000000000
            0.0000000000     0.0000000000     4.7970540200
     End
     charge 0.0
   End
   task GeometryOptimization
---
ID: 'CsI_CsCl_EOS_abc_120'
ReferenceEngineID: None
AMSInput: |
   system
     Atoms
                Cs       0.0000000000       0.0000000000       0.0000000000 
                 I       2.4257900000       2.4257900000       2.4257900000 
     End
     Lattice
            4.8515706600     0.0000000000     0.0000000000
            0.0000000000     4.8515706600     0.0000000000
            0.0000000000     0.0000000000     4.8515706600
     End
     charge 0.0
   End
   task GeometryOptimization
---
ID: 'CsI_NaCl_EOS_abc_080'
ReferenceEngineID: None
AMSInput: |
   system
     Atoms
                Cs       0.0000000000       0.0000000000       0.0000000000 
                Cs       0.0000000000       3.5807700000       3.5807700000 
                Cs       3.5807700000       0.0000000000       3.5807700000 
                Cs       3.5807700000       3.5807700000       0.0000000000 
                 I       0.0000000000       0.0000000000       3.5807700000 
                 I       0.0000000000       3.5807700000       0.0000000000 
                 I       3.5807700000       0.0000000000       0.0000000000 
                 I       3.5807700000       3.5807700000       3.5807700000 
     End
     Lattice
            7.1615445990     0.0000000000     0.0000000000
            0.0000000000     7.1615445990     0.0000000000
            0.0000000000     0.0000000000     7.1615445990
     End
     charge 0.0
   End
   task GeometryOptimization
---
ID: 'CsI_NaCl_EOS_abc_084'
ReferenceEngineID: None
AMSInput: |
   system
     Atoms
                Cs       0.0000000000       0.0000000000       0.0000000000 
                Cs       0.0000000000       3.6394800000       3.6394800000 
                Cs       3.6394800000       0.0000000000       3.6394800000 
                Cs       3.6394800000       3.6394800000       0.0000000000 
                 I       0.0000000000       0.0000000000       3.6394800000 
                 I       0.0000000000       3.6394800000       0.0000000000 
                 I       3.6394800000       0.0000000000       0.0000000000 
                 I       3.6394800000       3.6394800000       3.6394800000 
     End
     Lattice
            7.2789675840     0.0000000000     0.0000000000
            0.0000000000     7.2789675840     0.0000000000
            0.0000000000     0.0000000000     7.2789675840
     End
     charge 0.0
   End
   task GeometryOptimization
---
ID: 'CsI_NaCl_EOS_abc_088'
ReferenceEngineID: None
AMSInput: |
   system
     Atoms
                Cs       0.0000000000       0.0000000000       0.0000000000 
                Cs       0.0000000000       3.6963600000       3.6963600000 
                Cs       3.6963600000       0.0000000000       3.6963600000 
                Cs       3.6963600000       3.6963600000       0.0000000000 
                 I       0.0000000000       0.0000000000       3.6963600000 
                 I       0.0000000000       3.6963600000       0.0000000000 
                 I       3.6963600000       0.0000000000       0.0000000000 
                 I       3.6963600000       3.6963600000       3.6963600000 
     End
     Lattice
            7.3927184490     0.0000000000     0.0000000000
            0.0000000000     7.3927184490     0.0000000000
            0.0000000000     0.0000000000     7.3927184490
     End
     charge 0.0
   End
   task GeometryOptimization
---
ID: 'CsI_NaCl_EOS_abc_092'
ReferenceEngineID: None
AMSInput: |
   system
     Atoms
                Cs       0.0000000000       0.0000000000       0.0000000000 
                Cs       0.0000000000       3.7515400000       3.7515400000 
                Cs       3.7515400000       0.0000000000       3.7515400000 
                Cs       3.7515400000       3.7515400000       0.0000000000 
                 I       0.0000000000       0.0000000000       3.7515400000 
                 I       0.0000000000       3.7515400000       0.0000000000 
                 I       3.7515400000       0.0000000000       0.0000000000 
                 I       3.7515400000       3.7515400000       3.7515400000 
     End
     Lattice
            7.5030749170     0.0000000000     0.0000000000
            0.0000000000     7.5030749170     0.0000000000
            0.0000000000     0.0000000000     7.5030749170
     End
     charge 0.0
   End
   task GeometryOptimization
---
ID: 'CsI_NaCl_EOS_abc_096'
ReferenceEngineID: None
AMSInput: |
   system
     Atoms
                Cs       0.0000000000       0.0000000000       0.0000000000 
                Cs       0.0000000000       3.8051400000       3.8051400000 
                Cs       3.8051400000       0.0000000000       3.8051400000 
                Cs       3.8051400000       3.8051400000       0.0000000000 
                 I       0.0000000000       0.0000000000       3.8051400000 
                 I       0.0000000000       3.8051400000       0.0000000000 
                 I       3.8051400000       0.0000000000       0.0000000000 
                 I       3.8051400000       3.8051400000       3.8051400000 
     End
     Lattice
            7.6102761380     0.0000000000     0.0000000000
            0.0000000000     7.6102761380     0.0000000000
            0.0000000000     0.0000000000     7.6102761380
     End
     charge 0.0
   End
   task GeometryOptimization
---
ID: 'CsI_NaCl_EOS_abc_100'
ReferenceEngineID: None
AMSInput: |
   system
     Atoms
                Cs       0.0000000000       0.0000000000       0.0000000000 
                Cs       0.0000000000       3.8572700000       3.8572700000 
                Cs       3.8572700000       0.0000000000       3.8572700000 
                Cs       3.8572700000       3.8572700000       0.0000000000 
                 I       0.0000000000       0.0000000000       3.8572700000 
                 I       0.0000000000       3.8572700000       0.0000000000 
                 I       3.8572700000       0.0000000000       0.0000000000 
                 I       3.8572700000       3.8572700000       3.8572700000 
     End
     Lattice
            7.7145381210     0.0000000000     0.0000000000
            0.0000000000     7.7145381210     0.0000000000
            0.0000000000     0.0000000000     7.7145381210
     End
     charge 0.0
   End
   task GeometryOptimization
---
ID: 'CsI_NaCl_EOS_abc_104'
ReferenceEngineID: None
AMSInput: |
   system
     Atoms
                Cs       0.0000000000       0.0000000000       0.0000000000 
                Cs       0.0000000000       3.9080300000       3.9080300000 
                Cs       3.9080300000       0.0000000000       3.9080300000 
                Cs       3.9080300000       3.9080300000       0.0000000000 
                 I       0.0000000000       0.0000000000       3.9080300000 
                 I       0.0000000000       3.9080300000       0.0000000000 
                 I       3.9080300000       0.0000000000       0.0000000000 
                 I       3.9080300000       3.9080300000       3.9080300000 
     End
     Lattice
            7.8160614430     0.0000000000     0.0000000000
            0.0000000000     7.8160614430     0.0000000000
            0.0000000000     0.0000000000     7.8160614430
     End
     charge 0.0
   End
   task GeometryOptimization
---
ID: 'CsI_NaCl_EOS_abc_108'
ReferenceEngineID: None
AMSInput: |
   system
     Atoms
                Cs       0.0000000000       0.0000000000       0.0000000000 
                Cs       0.0000000000       3.9575200000       3.9575200000 
                Cs       3.9575200000       0.0000000000       3.9575200000 
                Cs       3.9575200000       3.9575200000       0.0000000000 
                 I       0.0000000000       0.0000000000       3.9575200000 
                 I       0.0000000000       3.9575200000       0.0000000000 
                 I       3.9575200000       0.0000000000       0.0000000000 
                 I       3.9575200000       3.9575200000       3.9575200000 
     End
     Lattice
            7.9150389670     0.0000000000     0.0000000000
            0.0000000000     7.9150389670     0.0000000000
            0.0000000000     0.0000000000     7.9150389670
     End
     charge 0.0
   End
   task GeometryOptimization
---
ID: 'CsI_NaCl_EOS_abc_112'
ReferenceEngineID: None
AMSInput: |
   system
     Atoms
                Cs       0.0000000000       0.0000000000       0.0000000000 
                Cs       0.0000000000       4.0057700000       4.0057700000 
                Cs       4.0057700000       0.0000000000       4.0057700000 
                Cs       4.0057700000       4.0057700000       0.0000000000 
                 I       0.0000000000       0.0000000000       4.0057700000 
                 I       0.0000000000       4.0057700000       0.0000000000 
                 I       4.0057700000       0.0000000000       0.0000000000 
                 I       4.0057700000       4.0057700000       4.0057700000 
     End
     Lattice
            8.0115478390     0.0000000000     0.0000000000
            0.0000000000     8.0115478390     0.0000000000
            0.0000000000     0.0000000000     8.0115478390
     End
     charge 0.0
   End
   task GeometryOptimization
---
ID: 'CsI_NaCl_EOS_abc_116'
ReferenceEngineID: None
AMSInput: |
   system
     Atoms
                Cs       0.0000000000       0.0000000000       0.0000000000 
                Cs       0.0000000000       4.0529100000       4.0529100000 
                Cs       4.0529100000       0.0000000000       4.0529100000 
                Cs       4.0529100000       4.0529100000       0.0000000000 
                 I       0.0000000000       0.0000000000       4.0529100000 
                 I       0.0000000000       4.0529100000       0.0000000000 
                 I       4.0529100000       0.0000000000       0.0000000000 
                 I       4.0529100000       4.0529100000       4.0529100000 
     End
     Lattice
            8.1058194950     0.0000000000     0.0000000000
            0.0000000000     8.1058194950     0.0000000000
            0.0000000000     0.0000000000     8.1058194950
     End
     charge 0.0
   End
   task GeometryOptimization
---
ID: 'CsI_NaCl_EOS_abc_120'
ReferenceEngineID: None
AMSInput: |
   system
     Atoms
                Cs       0.0000000000       0.0000000000       0.0000000000 
                Cs       0.0000000000       4.0989700000       4.0989700000 
                Cs       4.0989700000       0.0000000000       4.0989700000 
                Cs       4.0989700000       4.0989700000       0.0000000000 
                 I       0.0000000000       0.0000000000       4.0989700000 
                 I       0.0000000000       4.0989700000       0.0000000000 
                 I       4.0989700000       0.0000000000       0.0000000000 
                 I       4.0989700000       4.0989700000       4.0989700000 
     End
     Lattice
            8.1979310800     0.0000000000     0.0000000000
            0.0000000000     8.1979310800     0.0000000000
            0.0000000000     0.0000000000     8.1979310800
     End
     charge 0.0
   End
   task GeometryOptimization
---
ID: 'CsPbBr3_C_100_CsBr'
ReferenceEngineID: None
AMSInput: |
   system
     Atoms
                Br      -0.0000000000      -0.0000000000       2.8743600000 
                Br       0.0000000000      -0.0000000000       8.8466400000 
                Br       2.9605400000       0.0000000000       5.9880200000 
                Br       0.0000000000       2.9605400000       5.9880200000 
                Br      -0.0000000000      -0.0000000000      14.7834300000 
                Br       2.9605400000       0.0000000000      11.8182500000 
                Br       0.0000000000       2.9605400000      11.8182500000 
                Br      -0.0000000000      -0.0000000000      20.7238000000 
                Br       2.9605400000      -0.0000000000      17.7448900000 
                Br       0.0000000000       2.9605400000      17.7448900000 
                Br       0.0000000000       0.0000000000      26.6641700000 
                Br       2.9605400000       0.0000000000      23.7027000000 
                Br       0.0000000000       2.9605400000      23.7027000000 
                Br      -0.0000000000       0.0000000000      32.6009600000 
                Br       2.9605400000      -0.0000000000      29.6293500000 
                Br      -0.0000000000       2.9605400000      29.6293500000 
                Br       0.0000000000       0.0000000000      38.5732300000 
                Br       2.9605400000      -0.0000000000      35.4595700000 
                Br       0.0000000000       2.9605400000      35.4595700000 
                Cs       2.9605400000       2.9605400000       3.5900300000 
                Cs       2.9605400000       2.9605400000       9.0491500000 
                Cs       2.9605400000       2.9605400000      14.8330900000 
                Cs       2.9605400000       2.9605400000      20.7238000000 
                Cs       2.9605400000       2.9605400000      26.6145000000 
                Cs       2.9605400000       2.9605400000      32.3984500000 
                Cs       2.9605400000       2.9605400000      37.8575700000 
                Pb       0.0000000000       0.0000000000       5.7819100000 
                Pb      -0.0000000000      -0.0000000000      11.7898700000 
                Pb      -0.0000000000       0.0000000000      17.7449000000 
                Pb      -0.0000000000      -0.0000000000      23.7026900000 
                Pb      -0.0000000000       0.0000000000      29.6577200000 
                Pb      -0.0000000000      -0.0000000000      35.6656900000 
     End
     Lattice
            5.9210852200     0.0000000000     0.0000000000
            0.0000000000     5.9210852200     0.0000000000
            0.0000000000     0.0000000000    60.0000000000
     End
     charge 0.0
   End
   task SinglePoint
---
ID: 'CsPbBr3_C_100_PbBr2'
ReferenceEngineID: None
AMSInput: |
   system
     Atoms
                Br      -0.0000000000      -0.0000000000       2.9317500000 
                Br       2.9605400000      -0.0000000000       0.3902900000 
                Br      -0.0000000000       2.9605400000       0.3902900000 
                Br       0.0000000000      -0.0000000000       8.8666500000 
                Br       2.9605400000      -0.0000000000       6.0005100000 
                Br       0.0000000000       2.9605400000       6.0005100000 
                Br       0.0000000000       0.0000000000      14.7963000000 
                Br       2.9605400000      -0.0000000000      11.8391200000 
                Br      -0.0000000000       2.9605400000      11.8391200000 
                Br      -0.0000000000      -0.0000000000      20.7302100000 
                Br       2.9605400000       0.0000000000      17.7632600000 
                Br      -0.0000000000       2.9605400000      17.7632600000 
                Br      -0.0000000000       0.0000000000      26.6598600000 
                Br       2.9605400000       0.0000000000      23.6873900000 
                Br      -0.0000000000       2.9605400000      23.6873900000 
                Br      -0.0000000000       0.0000000000      32.5947600000 
                Br       2.9605400000       0.0000000000      29.5260000000 
                Br      -0.0000000000       2.9605400000      29.5260000000 
                Br       2.9605400000       0.0000000000      35.1362200000 
                Br       0.0000000000       2.9605400000      35.1362200000 
                Cs       2.9605400000       2.9605400000       2.8727700000 
                Cs       2.9605400000       2.9605400000       8.8221900000 
                Cs       2.9605400000       2.9605400000      14.7844000000 
                Cs       2.9605400000       2.9605400000      20.7421100000 
                Cs       2.9605400000       2.9605400000      26.7043200000 
                Cs       2.9605400000       2.9605400000      32.6537400000 
                Pb      -0.0000000000      -0.0000000000       0.0977700000 
                Pb      -0.0000000000      -0.0000000000       5.9410100000 
                Pb       0.0000000000       0.0000000000      11.8396200000 
                Pb      -0.0000000000       0.0000000000      17.7632600000 
                Pb       0.0000000000      -0.0000000000      23.6868900000 
                Pb       0.0000000000       0.0000000000      29.5855000000 
                Pb       0.0000000000       0.0000000000      35.4287400000 
     End
     Lattice
            5.9210852200     0.0000000000     0.0000000000
            0.0000000000     5.9210852200     0.0000000000
            0.0000000000     0.0000000000    60.0000000000
     End
     charge 0.0
   End
   task SinglePoint
---
ID: 'CsPbBr3_C_DMB_IBr_00'
ReferenceEngineID: None
AMSInput: |
   system
     Atoms
                Br       0.0000000000       0.0161700000       2.9517600000 
                Br       0.0000000000       0.0211600000       8.8611600000 
                Br       0.0000000000       0.0211600000      14.7529400000 
                Br       0.0000000000       5.8873600000       2.9517600000 
                Br       0.0000000000       5.8823700000       8.8611600000 
                Br       0.0000000000       5.8823700000      14.7529400000 
                Br       0.0000000000      11.8070500000       2.9517600000 
                Br       0.0000000000      11.8070500000       8.8363500000 
                Br       0.0000000000      11.8070500000      14.7777600000 
                Br       5.8101000000       0.0718700000       2.9517600000 
                Br       5.9453300000       0.0352400000       8.8524800000 
                Br       5.9453300000       0.0352400000      14.7616300000 
                Br       5.8101000000       5.8316500000       2.9517600000 
                Br       5.9453300000       5.8682900000       8.8524800000 
                Br       5.9453300000       5.8682900000      14.7616300000 
                Br       6.4571400000      11.8070500000       2.9517600000 
                Br       5.3028400000      11.8070500000       8.8263900000 
                Br       5.3028400000      11.8070500000      14.7877100000 
                Br      11.9004800000       0.0718700000       2.9517600000 
                Br      11.7652600000       0.0352400000       8.8524800000 
                Br      11.7652600000       0.0352400000      14.7616300000 
                Br      11.9004800000       5.8316500000       2.9517600000 
                Br      11.7652600000       5.8682900000       8.8524800000 
                Br      11.7652600000       5.8682900000      14.7616300000 
                Br      11.2534400000      11.8070500000       2.9517600000 
                Br      12.4077500000      11.8070500000       8.8263900000 
                Br      12.4077500000      11.8070500000      14.7877100000 
                Br       2.9481400000      17.6614300000      17.6641200000 
                Br       2.9481400000      17.6614300000       5.9499900000 
                Br       2.9529400000      17.6032000000      11.8070500000 
                Br       2.9481400000       5.9526800000      17.6641200000 
                Br       2.9481400000       5.9526800000       5.9499900000 
                Br       2.9529400000       6.0109100000      11.8070500000 
                Br       2.9776400000      11.8070500000       0.3439500000 
                Br       2.9776400000      11.8070500000       5.5595700000 
                Br       2.9707800000      11.8070500000      11.8070500000 
                Br       8.8552900000       0.0895400000       0.0834200000 
                Br       8.8552900000       0.0895400000       5.8201000000 
                Br       8.8552900000       0.2140800000      11.8070500000 
                Br       8.8552900000       5.8139900000       0.0834200000 
                Br       8.8552900000       5.8139900000       5.8201000000 
                Br       8.8552900000       5.6894500000      11.8070500000 
                Br       8.8552900000      11.8070500000      17.0614600000 
                Br       8.8552900000      11.8070500000       6.5526500000 
                Br       8.8552900000      11.8070500000      13.3196300000 
                Br      14.7624400000      17.6614300000      17.6641200000 
                Br      14.7624400000      17.6614300000       5.9499900000 
                Br      14.7576400000      17.6032000000      11.8070500000 
                Br      14.7624400000       5.9526800000      17.6641200000 
                Br      14.7624400000       5.9526800000       5.9499900000 
                Br      14.7576400000       6.0109100000      11.8070500000 
                Br      14.7329400000      11.8070500000       0.3439500000 
                Br      14.7329400000      11.8070500000       5.5595700000 
                Br      14.7398100000      11.8070500000      11.8070500000 
                Br       0.0000000000       2.9517600000      17.6951900000 
                Br       0.0000000000       2.9517600000       5.9189200000 
                Br       0.0000000000       2.9517600000      11.8070500000 
                Br       0.0000000000       8.8600600000      17.6853000000 
                Br       0.0000000000       8.8600600000       5.9288100000 
                Br       0.0000000000       8.8671200000      11.8070500000 
                Br       0.0000000000      14.7540500000      17.6853000000 
                Br       0.0000000000      14.7540500000       5.9288100000 
                Br       0.0000000000      14.7469900000      11.8070500000 
                Br       5.8452900000       2.9517600000      17.6716900000 
                Br       5.8452900000       2.9517600000       5.9424200000 
                Br       5.7473300000       2.9517600000      11.8070500000 
                Br       5.9605100000       8.8498400000       0.0408300000 
                Br       5.9605100000       8.8498400000       5.8626900000 
                Br       6.0571700000       8.8544900000      11.8070500000 
                Br       5.9605100000      14.7642700000       0.0408300000 
                Br       5.9605100000      14.7642700000       5.8626900000 
                Br       6.0571700000      14.7596200000      11.8070500000 
                Br      11.8652900000       2.9517600000      17.6716900000 
                Br      11.8652900000       2.9517600000       5.9424200000 
                Br      11.9632600000       2.9517600000      11.8070500000 
                Br      11.7500700000       8.8498400000       0.0408300000 
                Br      11.7500700000       8.8498400000       5.8626900000 
                Br      11.6534100000       8.8544900000      11.8070500000 
                Br      11.7500700000      14.7642700000       0.0408300000 
                Br      11.7500700000      14.7642700000       5.8626900000 
                Br      11.6534100000      14.7596200000      11.8070500000 
                Br       8.8552900000      11.8070500000      10.2944800000 
                Cs       2.9329700000       2.9517600000       2.9517600000 
                Cs       2.9265200000       2.9517600000       8.8109600000 
                Cs       2.9265200000       2.9517600000      14.8031500000 
                Cs       2.9252700000       8.8907600000       2.9517600000 
                Cs       2.9041800000       8.8711100000       8.9007600000 
                Cs       2.9041800000       8.8711100000      14.7133500000 
                Cs       2.9252700000      14.7233500000       2.9517600000 
                Cs       2.9041800000      14.7429900000       8.9007600000 
                Cs       2.9041800000      14.7429900000      14.7133500000 
                Cs       8.8552900000       2.9517600000       2.9517600000 
                Cs       8.8552900000       2.9517600000       8.8801000000 
                Cs       8.8552900000       2.9517600000      14.7340000000 
                Cs       8.8552900000       8.8067100000       2.9517600000 
                Cs       8.8552900000       8.4316100000       8.7303500000 
                Cs       8.8552900000       8.4316100000      14.8837500000 
                Cs       8.8552900000      14.8074000000       2.9517600000 
                Cs       8.8552900000      15.1825000000       8.7303500000 
                Cs       8.8552900000      15.1825000000      14.8837500000 
                Cs      14.7776100000       2.9517600000       2.9517600000 
                Cs      14.7840600000       2.9517600000       8.8109600000 
                Cs      14.7840600000       2.9517600000      14.8031500000 
                Cs      14.7853100000       8.8907600000       2.9517600000 
                Cs      14.8064000000       8.8711100000       8.9007600000 
                Cs      14.8064000000       8.8711100000      14.7133500000 
                Cs      14.7853100000      14.7233500000       2.9517600000 
                Cs      14.8064000000      14.7429900000       8.9007600000 
                Cs      14.8064000000      14.7429900000      14.7133500000 
                Pb       0.0000000000      17.7002700000      17.7041100000 
                Pb       0.0000000000      17.7002700000       5.9100000000 
                Pb       0.0000000000      17.7020100000      11.8070500000 
                Pb       0.0000000000       5.9138400000      17.7041100000 
                Pb       0.0000000000       5.9138400000       5.9100000000 
                Pb       0.0000000000       5.9121000000      11.8070500000 
                Pb       0.0000000000      11.8070500000       0.0327400000 
                Pb       0.0000000000      11.8070500000       5.8707900000 
                Pb       0.0000000000      11.8070500000      11.8070500000 
                Pb       5.8899900000       0.0038200000       0.0121900000 
                Pb       5.8899900000       0.0038200000       5.8913400000 
                Pb       5.8996700000       0.0072700000      11.8070500000 
                Pb       5.8899900000       5.8997100000       0.0121900000 
                Pb       5.8899900000       5.8997100000       5.8913400000 
                Pb       5.8996700000       5.8962500000      11.8070500000 
                Pb       5.9416500000      11.8070500000      17.6762300000 
                Pb       5.9416500000      11.8070500000       5.9378700000 
                Pb       5.9739900000      11.8070500000      11.8070500000 
                Pb      11.8205900000       0.0038200000       0.0121900000 
                Pb      11.8205900000       0.0038200000       5.8913400000 
                Pb      11.8109100000       0.0072700000      11.8070500000 
                Pb      11.8205900000       5.8997100000       0.0121900000 
                Pb      11.8205900000       5.8997100000       5.8913400000 
                Pb      11.8109100000       5.8962500000      11.8070500000 
                Pb      11.7689400000      11.8070500000      17.6762300000 
                Pb      11.7689400000      11.8070500000       5.9378700000 
                Pb      11.7365900000      11.8070500000      11.8070500000 
     End
     Lattice
           17.7105818560     0.0000000000     0.0000000000
            0.0000000000    17.7105818560     0.0000000000
            0.0000000000     0.0000000000    17.7105818560
     End
     charge 0.0
   End
   task SinglePoint
---
ID: 'CsPbBr3_C_DMB_IBr_01'
ReferenceEngineID: None
AMSInput: |
   system
     Atoms
                Br      17.6956900000       0.0050700000       2.9510200000 
                Br       0.0283900000       0.0374800000       8.8603400000 
                Br      17.6970400000       0.0097700000      14.7549000000 
                Br      17.6956900000       5.8984600000       2.9510200000 
                Br       0.0283900000       5.8660400000       8.8603400000 
                Br      17.6970400000       5.8937500000      14.7549000000 
                Br       0.0747500000      11.8070500000       2.9520400000 
                Br      17.5906800000      11.8070500000       8.8414300000 
                Br       0.0786600000      11.8070500000      14.7722500000 
                Br       5.8485700000       0.0510000000       2.9514400000 
                Br       5.9348400000       0.0424300000       8.8545500000 
                Br       5.9503800000       0.0216400000      14.7642000000 
                Br       5.8485700000       5.8525300000       2.9514400000 
                Br       5.9348400000       5.8611000000       8.8545500000 
                Br       5.9503800000       5.8818900000      14.7642000000 
                Br       6.3095900000      11.8070500000       2.9334200000 
                Br       5.4770000000      11.8070500000       8.8222500000 
                Br       5.3468200000      11.8070500000      14.7585800000 
                Br      11.8700800000       0.0372000000       2.9520100000 
                Br      11.7649700000       0.0639200000       8.8528900000 
                Br      11.7677700000      17.7034500000      14.7607900000 
                Br      11.8700800000       5.8663300000       2.9520100000 
                Br      11.7649700000       5.8396100000       8.8528900000 
                Br      11.7677700000       5.9106600000      14.7607900000 
                Br      11.3430000000      11.8070500000       2.9661900000 
                Br      12.6006100000      11.8070500000       8.8141600000 
                Br      12.2970400000      11.8070500000      14.7835700000 
                Br       2.9486000000      17.6680900000      17.6686400000 
                Br       2.9480600000      17.6784200000       5.9385600000 
                Br       2.9536900000      17.6324800000      11.8274000000 
                Br       2.9486000000       5.9460200000      17.6686400000 
                Br       2.9480600000       5.9356900000       5.9385600000 
                Br       2.9536900000       5.9816300000      11.8274000000 
                Br       2.9733200000      11.8070500000       0.2704600000 
                Br       2.9577900000      11.8070500000       5.7207800000 
                Br       2.9809400000      11.8070500000      11.7092400000 
                Br       8.8558300000       0.0750500000       0.0700400000 
                Br       8.8542200000       0.0806600000       5.8370100000 
                Br       8.8548800000       0.1819200000      11.7960700000 
                Br       8.8558300000       5.8284800000       0.0700400000 
                Br       8.8542200000       5.8228700000       5.8370100000 
                Br       8.8548800000       5.7216100000      11.7960700000 
                Br       8.8525100000      11.8070500000      17.1684800000 
                Br       8.8704500000      11.8070500000       6.3605000000 
                Br       8.8178000000      11.8070500000      13.1271900000 
                Br      14.7615200000      17.6725100000      17.6684500000 
                Br      14.7622700000      17.6707000000       5.9536100000 
                Br      14.7590400000      17.6281600000      11.7939300000 
                Br      14.7615200000       5.9416000000      17.6684500000 
                Br      14.7622700000       5.9434100000       5.9536100000 
                Br      14.7590400000       5.9859500000      11.7939300000 
                Br      14.7476700000      11.8070500000       0.2829300000 
                Br      14.7450500000      11.8070500000       5.4841300000 
                Br      14.7748400000      11.8070500000      11.9369200000 
                Br       0.0099200000       2.9517600000      17.7004000000 
                Br      17.6946900000       2.9517600000       5.8931400000 
                Br      17.7005300000       2.9517600000      11.8285400000 
                Br      17.7026800000       8.8592300000      17.6896600000 
                Br       0.0112300000       8.8570000000       5.9358100000 
                Br       0.0159900000       8.8608400000      11.7925600000 
                Br      17.7026800000      14.7548800000      17.6896600000 
                Br       0.0112300000      14.7571100000       5.9358100000 
                Br       0.0159900000      14.7532700000      11.7925600000 
                Br       5.8477700000       2.9517600000      17.6727700000 
                Br       5.8488500000       2.9517600000       5.9338500000 
                Br       5.7728100000       2.9517600000      11.8364600000 
                Br       5.9541500000       8.8508500000       0.0366700000 
                Br       5.9492200000       8.8474600000       5.8675000000 
                Br       6.0346800000       8.8550800000      11.7819600000 
                Br       5.9541500000      14.7632600000       0.0366700000 
                Br       5.9492200000      14.7666500000       5.8675000000 
                Br       6.0346800000      14.7590300000      11.7819600000 
                Br      11.8626700000       2.9517600000      17.6710000000 
                Br      11.8685100000       2.9517600000       5.8820900000 
                Br      11.9376300000       2.9517600000      11.8540100000 
                Br      11.7571000000       8.8509800000       0.0414700000 
                Br      11.7562000000       8.8473800000       5.9175700000 
                Br      11.6833400000       8.8557800000      11.7644400000 
                Br      11.7571000000      14.7631300000       0.0414700000 
                Br      11.7562000000      14.7667300000       5.9175700000 
                Br      11.6833400000      14.7583300000      11.7644400000 
                Br       9.0840900000      11.8070500000      10.1146000000 
                Cs       2.9326600000       2.9517600000       2.9535900000 
                Cs       2.9262500000       2.9517600000       8.8167900000 
                Cs       2.9257600000       2.9517600000      14.7970200000 
                Cs       2.9227800000       8.9002500000       2.9514800000 
                Cs       2.9214500000       8.8764200000       8.8899700000 
                Cs       2.9068400000       8.8805000000      14.7268000000 
                Cs       2.9227800000      14.7138600000       2.9514800000 
                Cs       2.9214500000      14.7376900000       8.8899700000 
                Cs       2.9068400000      14.7336100000      14.7268000000 
                Cs       8.8387300000       2.9517600000       2.9508500000 
                Cs       8.8635300000       2.9517600000       8.8780400000 
                Cs       8.8396200000       2.9517600000      14.7368000000 
                Cs       8.8695600000       8.8207100000       2.9442000000 
                Cs       8.8242300000       8.4058700000       8.7286300000 
                Cs       8.8733100000       8.5012900000      14.8887000000 
                Cs       8.8695600000      14.7933900000       2.9442000000 
                Cs       8.8242300000      15.2082400000       8.7286300000 
                Cs       8.8733100000      15.1128200000      14.8887000000 
                Cs      14.7832300000       2.9517600000       2.9495500000 
                Cs      14.7785200000       2.9517600000       8.8178000000 
                Cs      14.7894700000       2.9517600000      14.7986300000 
                Cs      14.7768200000       8.8911000000       2.9303800000 
                Cs      14.8222000000       8.7921600000       8.8930600000 
                Cs      14.7884300000       8.8913500000      14.7271800000 
                Cs      14.7768200000      14.7230000000       2.9303800000 
                Cs      14.8222000000      14.8219500000       8.8930600000 
                Cs      14.7884300000      14.7227600000      14.7271800000 
                Pb      17.7092300000      17.7004600000      17.7051800000 
                Pb       0.0003900000      17.7027500000       5.9089500000 
                Pb       0.0018900000      17.7060200000      11.8121300000 
                Pb      17.7092300000       5.9136400000      17.7051800000 
                Pb       0.0003900000       5.9113600000       5.9089500000 
                Pb       0.0018900000       5.9080900000      11.8121300000 
                Pb       0.0052200000      11.8070500000       0.0264800000 
                Pb      17.6954500000      11.8070500000       5.8803500000 
                Pb      17.7022900000      11.8070500000      11.7989800000 
                Pb       5.8925800000       0.0021500000       0.0103900000 
                Pb       5.8902900000       0.0041000000       5.8923800000 
                Pb       5.8994900000       0.0046800000      11.8136100000 
                Pb       5.8925800000       5.9013800000       0.0103900000 
                Pb       5.8902900000       5.8994300000       5.8923800000 
                Pb       5.8994900000       5.8988500000      11.8136100000 
                Pb       5.9308100000      11.8070500000      17.6861700000 
                Pb       5.9308500000      11.8070500000       5.9367400000 
                Pb       5.9373000000      11.8070500000      11.8302300000 
                Pb      11.8187600000       0.0020900000       0.0100600000 
                Pb      11.8194600000       0.0038400000       5.8937900000 
                Pb      11.8097000000       0.0034000000      11.8086000000 
                Pb      11.8187600000       5.9014300000       0.0100600000 
                Pb      11.8194600000       5.8996800000       5.8937900000 
                Pb      11.8097000000       5.9001300000      11.8086000000 
                Pb      11.7779100000      11.8070500000      17.6805600000 
                Pb      11.8132400000      11.8070500000       5.9426600000 
                Pb      11.7727200000      11.8070500000      11.7351400000 
     End
     Lattice
           17.7105818560     0.0000000000     0.0000000000
            0.0000000000    17.7105818560     0.0000000000
            0.0000000000     0.0000000000    17.7105818560
     End
     charge 0.0
   End
   task SinglePoint
---
ID: 'CsPbBr3_C_DMB_IBr_02'
ReferenceEngineID: None
AMSInput: |
   system
     Atoms
                Br      17.6900000000      17.6947400000       2.9493100000 
                Br       0.0414100000       0.0471700000       8.8587500000 
                Br      17.6882500000      17.7027600000      14.7566500000 
                Br      17.6900000000       5.9193700000       2.9493100000 
                Br       0.0414100000       5.8563500000       8.8587500000 
                Br      17.6882500000       5.9113500000      14.7566500000 
                Br       0.1295900000      11.8070500000       2.9553200000 
                Br      17.4639300000      11.8070500000       8.8425400000 
                Br       0.1399700000      11.8070500000      14.7648900000 
                Br       5.8578500000       0.0423900000       2.9501100000 
                Br       5.8946000000       0.0529500000       8.8550400000 
                Br       5.9547000000      17.7078300000      14.7637900000 
                Br       5.8578500000       5.8611400000       2.9501100000 
                Br       5.8946000000       5.8505800000       8.8550400000 
                Br       5.9547000000       5.9062800000      14.7637900000 
                Br       6.1498400000      11.8070500000       2.9346200000 
                Br       5.6811800000      11.8070500000       8.8372200000 
                Br       5.3914900000      11.8070500000      14.7479900000 
                Br      11.8669800000      17.7059400000       2.9522600000 
                Br      11.7671000000       0.1132400000       8.8539800000 
                Br      11.7680200000      17.6684500000      14.7611000000 
                Br      11.8669800000       5.9081700000       2.9522600000 
                Br      11.7671000000       5.7902800000       8.8539800000 
                Br      11.7680200000       5.9456600000      14.7611000000 
                Br      11.4337900000      11.8070500000       2.9759200000 
                Br      12.7655500000      11.8070500000       8.8100000000 
                Br      12.1931900000      11.8070500000      14.7852800000 
                Br       2.9477700000      17.6689700000      17.6703200000 
                Br       2.9481000000      17.7040800000       5.9116600000 
                Br       2.9536800000      17.6612700000      11.8493400000 
                Br       2.9477700000       5.9451400000      17.6703200000 
                Br       2.9481000000       5.9100300000       5.9116600000 
                Br       2.9536800000       5.9528400000      11.8493400000 
                Br       2.9690200000      11.8070500000       0.2193200000 
                Br       2.9474400000      11.8070500000       5.8855500000 
                Br       2.9706400000      11.8070500000      11.5976000000 
                Br       8.8560900000       0.0562500000       0.0526400000 
                Br       8.8542500000       0.0608000000       5.8565400000 
                Br       8.8549100000       0.1391100000      11.7829600000 
                Br       8.8560900000       5.8472800000       0.0526400000 
                Br       8.8542500000       5.8427300000       5.8565400000 
                Br       8.8549100000       5.7644200000      11.7829600000 
                Br       8.8481700000      11.8070500000      17.2878000000 
                Br       8.8780000000      11.8070500000       6.1555300000 
                Br       8.7974700000      11.8070500000      12.9314000000 
                Br      14.7601000000      17.6797900000      17.6714800000 
                Br      14.7643000000      17.6771900000       5.9548700000 
                Br      14.7609000000      17.6519400000      11.7767700000 
                Br      14.7601000000       5.9343200000      17.6714800000 
                Br      14.7643000000       5.9369200000       5.9548700000 
                Br      14.7609000000       5.9621700000      11.7767700000 
                Br      14.7584600000      11.8070500000       0.2364600000 
                Br      14.7573100000      11.8070500000       5.4286300000 
                Br      14.7935800000      11.8070500000      12.0602600000 
                Br       0.0151900000       2.9517600000      17.7036800000 
                Br      17.6891000000       2.9517600000       5.8733100000 
                Br      17.6888000000       2.9517600000      11.8416000000 
                Br      17.6957800000       8.8600600000      17.6922600000 
                Br       0.0257700000       8.8555700000       5.9428800000 
                Br       0.0292100000       8.8577100000      11.7787500000 
                Br      17.6957800000      14.7540500000      17.6922600000 
                Br       0.0257700000      14.7585400000       5.9428800000 
                Br       0.0292100000      14.7563900000      11.7787500000 
                Br       5.8506500000       2.9517600000      17.6718400000 
                Br       5.8653400000       2.9517600000       5.9013100000 
                Br       5.7995900000       2.9517600000      11.8464600000 
                Br       5.9518900000       8.8522400000       0.0349200000 
                Br       5.9296400000       8.8455700000       5.8917100000 
                Br       6.0083500000       8.8534200000      11.7774000000 
                Br       5.9518900000      14.7618700000       0.0349200000 
                Br       5.9296400000      14.7685400000       5.8917100000 
                Br       6.0083500000      14.7606900000      11.7774000000 
                Br      11.8566700000       2.9517600000      17.6715400000 
                Br      11.8589200000       2.9517600000       5.8467100000 
                Br      11.9176500000       2.9517600000      11.8859700000 
                Br      11.7628200000       8.8528900000       0.0402300000 
                Br      11.7660900000       8.8497600000       5.9572600000 
                Br      11.7031800000       8.8547800000      11.7471900000 
                Br      11.7628200000      14.7612200000       0.0402300000 
                Br      11.7660900000      14.7643400000       5.9572600000 
                Br      11.7031800000      14.7593300000      11.7471900000 
                Br       9.3242200000      11.8070500000       9.9214500000 
                Cs       2.9380000000       2.9517600000       2.9544800000 
                Cs       2.9307300000       2.9517600000       8.8200600000 
                Cs       2.9295300000       2.9517600000      14.7920800000 
                Cs       2.9292500000       8.9033000000       2.9435100000 
                Cs       2.9345000000       8.8560600000       8.8821400000 
                Cs       2.9090500000       8.8813000000      14.7358300000 
                Cs       2.9292500000      14.7108100000       2.9435100000 
                Cs       2.9345000000      14.7580500000       8.8821400000 
                Cs       2.9090500000      14.7328100000      14.7358300000 
                Cs       8.8286700000       2.9517600000       2.9483000000 
                Cs       8.8700100000       2.9517600000       8.8767600000 
                Cs       8.8298200000       2.9517600000      14.7405900000 
                Cs       8.8817900000       8.8405200000       2.9378600000 
                Cs       8.8008400000       8.3865800000       8.7435600000 
                Cs       8.8831600000       8.5754200000      14.8831300000 
                Cs       8.8817900000      14.7735900000       2.9378600000 
                Cs       8.8008400000      15.2275200000       8.7435600000 
                Cs       8.8831600000      15.0386900000      14.8831300000 
                Cs      14.7888600000       2.9517600000       2.9485500000 
                Cs      14.7685600000       2.9517600000       8.8207800000 
                Cs      14.7940700000       2.9517600000      14.7954700000 
                Cs      14.7546600000       8.8904400000       2.9171600000 
                Cs      14.8463200000       8.7162500000       8.8886000000 
                Cs      14.7715800000       8.8980200000      14.7396900000 
                Cs      14.7546600000      14.7236700000       2.9171600000 
                Cs      14.8463200000      14.8978600000       8.8886000000 
                Cs      14.7715800000      14.7160900000      14.7396900000 
                Pb      17.7083300000      17.6992200000      17.7060100000 
                Pb       0.0047100000      17.7034600000       5.9035000000 
                Pb       0.0052600000      17.7085200000      11.8136200000 
                Pb      17.7083300000       5.9148900000      17.7060100000 
                Pb       0.0047100000       5.9106500000       5.9035000000 
                Pb       0.0052600000       5.9055900000      11.8136200000 
                Pb       0.0141900000      11.8070500000       0.0207700000 
                Pb      17.6927800000      11.8070500000       5.8905400000 
                Pb      17.6966200000      11.8070500000      11.7907800000 
                Pb       5.8952900000      17.7101500000       0.0076300000 
                Pb       5.8905400000       0.0043600000       5.8910300000 
                Pb       5.8986000000       0.0035000000      11.8166000000 
                Pb       5.8952900000       5.9039600000       0.0076300000 
                Pb       5.8905400000       5.8991700000       5.8910300000 
                Pb       5.8986000000       5.9000300000      11.8166000000 
                Pb       5.9188700000      11.8070500000      17.6920200000 
                Pb       5.9298000000      11.8070500000       5.9371500000 
                Pb       5.9049300000      11.8070500000      11.8320400000 
                Pb      11.8175700000      17.7100500000       0.0071900000 
                Pb      11.8200800000       0.0022100000       5.8963900000 
                Pb      11.8111900000       0.0023900000      11.8091000000 
                Pb      11.8175700000       5.9040600000       0.0071900000 
                Pb      11.8200800000       5.9013200000       5.8963900000 
                Pb      11.8111900000       5.9011400000      11.8091000000 
                Pb      11.7886300000      11.8070500000      17.6870700000 
                Pb      11.8502500000      11.8070500000       5.9518100000 
                Pb      11.8109200000      11.8070500000      11.6970800000 
     End
     Lattice
           17.7105818560     0.0000000000     0.0000000000
            0.0000000000    17.7105818560     0.0000000000
            0.0000000000     0.0000000000    17.7105818560
     End
     charge 0.0
   End
   task SinglePoint
---
ID: 'CsPbBr3_C_DMB_IBr_03'
ReferenceEngineID: None
AMSInput: |
   system
     Atoms
                Br      17.6829700000      17.6848300000       2.9483500000 
                Br       0.0457600000       0.0508100000       8.8569800000 
                Br      17.6816000000      17.6889800000      14.7583600000 
                Br      17.6829700000       5.9292800000       2.9483500000 
                Br       0.0457600000       5.8527200000       8.8569800000 
                Br      17.6816000000       5.9251200000      14.7583600000 
                Br       0.1779800000      11.8070500000       2.9648400000 
                Br      17.3649700000      11.8070500000       8.8467600000 
                Br       0.1916100000      11.8070500000      14.7627000000 
                Br       5.8705000000       0.0282700000       2.9484000000 
                Br       5.8670000000       0.0568200000       8.8548300000 
                Br       5.9561100000      17.6855100000      14.7648900000 
                Br       5.8705000000       5.8752600000       2.9484000000 
                Br       5.8670000000       5.8467000000       8.8548300000 
                Br       5.9561100000       5.9286000000      14.7648900000 
                Br       6.0155900000      11.8070500000       2.9420000000 
                Br       5.9232600000      11.8070500000       8.8660500000 
                Br       5.3991600000      11.8070500000      14.7511600000 
                Br      11.8571700000      17.6680500000       2.9523400000 
                Br      11.7724800000       0.1260400000       8.8530400000 
                Br      11.7682300000      17.6594600000      14.7615500000 
                Br      11.8571700000       5.9460600000       2.9523400000 
                Br      11.7724800000       5.7774800000       8.8530400000 
                Br      11.7682300000       5.9546500000      14.7615500000 
                Br      11.5324900000      11.8070500000       2.9712600000 
                Br      12.8150600000      11.8070500000       8.7989500000 
                Br      12.1245900000      11.8070500000      14.7913800000 
                Br       2.9487200000      17.6691100000      17.6728200000 
                Br       2.9490900000       0.0222100000       5.8826400000 
                Br       2.9528200000      17.6736600000      11.8532500000 
                Br       2.9487200000       5.9450000000      17.6728200000 
                Br       2.9490900000       5.8813100000       5.8826400000 
                Br       2.9528200000       5.9404500000      11.8532500000 
                Br       2.9627500000      11.8070500000       0.1783300000 
                Br       2.9437100000      11.8070500000       6.0274700000 
                Br       2.9686700000      11.8070500000      11.5109800000 
                Br       8.8561400000       0.0536000000       0.0489100000 
                Br       8.8547100000       0.0587000000       5.8645200000 
                Br       8.8546400000       0.1178400000      11.7694400000 
                Br       8.8561400000       5.8499200000       0.0489100000 
                Br       8.8547100000       5.8448200000       5.8645200000 
                Br       8.8546400000       5.7856900000      11.7694400000 
                Br       8.8451400000      11.8070500000      17.3905800000 
                Br       8.8678800000      11.8070500000       5.9151100000 
                Br       8.7944500000      11.8070500000      12.8327400000 
                Br      14.7591000000      17.6933200000      17.6817100000 
                Br      14.7652200000      17.6890200000       5.9559100000 
                Br      14.7611700000      17.6614400000      11.7694800000 
                Br      14.7591000000       5.9207900000      17.6817100000 
                Br      14.7652200000       5.9250900000       5.9559100000 
                Br      14.7611700000       5.9526700000      11.7694800000 
                Br      14.7617100000      11.8070500000       0.1924700000 
                Br      14.7535400000      11.8070500000       5.4126200000 
                Br      14.7884300000      11.8070500000      12.1225400000 
                Br       0.0223100000       2.9517600000      17.7051300000 
                Br      17.6776700000       2.9517600000       5.8624400000 
                Br      17.6792300000       2.9517600000      11.8503600000 
                Br      17.6904100000       8.8606400000      17.6952500000 
                Br       0.0318800000       8.8534900000       5.9459600000 
                Br       0.0356900000       8.8547000000      11.7676800000 
                Br      17.6904100000      14.7534700000      17.6952500000 
                Br       0.0318800000      14.7606200000       5.9459600000 
                Br       0.0356900000      14.7594000000      11.7676800000 
                Br       5.8527700000       2.9517600000      17.6722000000 
                Br       5.8768500000       2.9517600000       5.8777000000 
                Br       5.8402700000       2.9517600000      11.8559200000 
                Br       5.9498700000       8.8539500000       0.0331800000 
                Br       5.9155500000       8.8448800000       5.9154500000 
                Br       5.9693700000       8.8511300000      11.7688000000 
                Br       5.9498700000      14.7601500000       0.0331800000 
                Br       5.9155500000      14.7692200000       5.9154500000 
                Br       5.9693700000      14.7629800000      11.7688000000 
                Br      11.8505900000       2.9517600000      17.6790300000 
                Br      11.8550900000       2.9517600000       5.8003800000 
                Br      11.9018100000       2.9517600000      11.9154900000 
                Br      11.7672200000       8.8548600000       0.0356700000 
                Br      11.7759200000       8.8499500000       5.9861400000 
                Br      11.7300500000       8.8516700000      11.7239400000 
                Br      11.7672200000      14.7592500000       0.0356700000 
                Br      11.7759200000      14.7641600000       5.9861400000 
                Br      11.7300500000      14.7624400000      11.7239400000 
                Br       9.6499100000      11.8070500000       9.6480400000 
                Cs       2.9410600000       2.9517600000       2.9548700000 
                Cs       2.9357300000       2.9517600000       8.8236800000 
                Cs       2.9338900000       2.9517600000      14.7889700000 
                Cs       2.9370700000       8.9035400000       2.9342200000 
                Cs       2.9414100000       8.8399300000       8.8829200000 
                Cs       2.9119000000       8.8852100000      14.7455000000 
                Cs       2.9370700000      14.7105700000       2.9342200000 
                Cs       2.9414100000      14.7741800000       8.8829200000 
                Cs       2.9119000000      14.7289000000      14.7455000000 
                Cs       8.8229000000       2.9517600000       2.9463900000 
                Cs       8.8718800000       2.9517600000       8.8769000000 
                Cs       8.8253500000       2.9517600000      14.7453700000 
                Cs       8.8832700000       8.8654200000       2.9370200000 
                Cs       8.7747100000       8.3766900000       8.7709000000 
                Cs       8.8881700000       8.6465700000      14.8725200000 
                Cs       8.8832700000      14.7486900000       2.9370200000 
                Cs       8.7747100000      15.2374200000       8.7709000000 
                Cs       8.8881700000      14.9675400000      14.8725200000 
                Cs      14.7925600000       2.9517600000       2.9465700000 
                Cs      14.7627800000       2.9517600000       8.8247800000 
                Cs      14.7959300000       2.9517600000      14.7936000000 
                Cs      14.7413900000       8.8873300000       2.9119100000 
                Cs      14.8670200000       8.6489500000       8.8890200000 
                Cs      14.7508100000       8.8990500000      14.7578900000 
                Cs      14.7413900000      14.7267800000       2.9119100000 
                Cs      14.8670200000      14.9651600000       8.8890200000 
                Cs      14.7508100000      14.7150500000      14.7578900000 
                Pb      17.7086700000      17.6990900000      17.7066700000 
                Pb       0.0075900000      17.7056000000       5.8986400000 
                Pb       0.0067300000      17.7078900000      11.8151800000 
                Pb      17.7086700000       5.9150200000      17.7066700000 
                Pb       0.0075900000       5.9085100000       5.8986400000 
                Pb       0.0067300000       5.9062200000      11.8151800000 
                Pb       0.0185300000      11.8070500000       0.0191500000 
                Pb      17.6922200000      11.8070500000       5.9098500000 
                Pb      17.6922500000      11.8070500000      11.7888300000 
                Pb       5.8972600000      17.7073900000       0.0074000000 
                Pb       5.8908900000       0.0054700000       5.8901700000 
                Pb       5.8972300000       0.0012400000      11.8189700000 
                Pb       5.8972600000       5.9067200000       0.0074000000 
                Pb       5.8908900000       5.8980600000       5.8901700000 
                Pb       5.8972300000       5.9022900000      11.8189700000 
                Pb       5.9057000000      11.8070500000      17.6914100000 
                Pb       5.9357100000      11.8070500000       5.9365400000 
                Pb       5.9241700000      11.8070500000      11.8509900000 
                Pb      11.8144900000      17.7099700000       0.0077200000 
                Pb      11.8187800000       0.0025600000       5.8967000000 
                Pb      11.8105000000       0.0022600000      11.8114100000 
                Pb      11.8144900000       5.9041400000       0.0077200000 
                Pb      11.8187800000       5.9009700000       5.8967000000 
                Pb      11.8105000000       5.9012700000      11.8114100000 
                Pb      11.7898700000      11.8070500000      17.6920700000 
                Pb      11.8510500000      11.8070500000       5.9249700000 
                Pb      11.7562300000      11.8070500000      11.7632000000 
     End
     Lattice
           17.7105818560     0.0000000000     0.0000000000
            0.0000000000    17.7105818560     0.0000000000
            0.0000000000     0.0000000000    17.7105818560
     End
     charge 0.0
   End
   task SinglePoint
---
ID: 'CsPbBr3_C_DMB_IBr_04'
ReferenceEngineID: None
AMSInput: |
   system
     Atoms
                Br      17.6726000000      17.6751900000       2.9473900000 
                Br       0.0507200000       0.0543500000       8.8564200000 
                Br      17.6721400000      17.6787000000      14.7590200000 
                Br      17.6726000000       5.9389200000       2.9473900000 
                Br       0.0507200000       5.8491800000       8.8564200000 
                Br      17.6721400000       5.9354100000      14.7590200000 
                Br       0.2263100000      11.8070500000       2.9710800000 
                Br      17.2645800000      11.8070500000       8.8510300000 
                Br       0.2404600000      11.8070500000      14.7582800000 
                Br       5.8913500000      17.7039300000       2.9476200000 
                Br       5.8571400000       0.0608400000       8.8537200000 
                Br       5.9534700000      17.6748000000      14.7633900000 
                Br       5.8913500000       5.9101800000       2.9476200000 
                Br       5.8571400000       5.8426900000       8.8537200000 
                Br       5.9534700000       5.9393100000      14.7633900000 
                Br       5.8695200000      11.8070500000       2.9489100000 
                Br       6.1739900000      11.8070500000       8.8789200000 
                Br       5.4259900000      11.8070500000      14.7563500000 
                Br      11.8516400000      17.6569900000       2.9537400000 
                Br      11.7855300000       0.1663200000       8.8545300000 
                Br      11.7842600000      17.6389400000      14.7612300000 
                Br      11.8516400000       5.9571200000       2.9537400000 
                Br      11.7855300000       5.7372000000       8.8545300000 
                Br      11.7842600000       5.9751700000      14.7612300000 
                Br      11.6151600000      11.8070500000       2.9726000000 
                Br      12.9318400000      11.8070500000       8.8025200000 
                Br      12.0572800000      11.8070500000      14.7912500000 
                Br       2.9500700000      17.6719200000      17.6795700000 
                Br       2.9486700000       0.0405900000       5.8641000000 
                Br       2.9524500000       0.0117300000      11.8569700000 
                Br       2.9500700000       5.9421900000      17.6795700000 
                Br       2.9486700000       5.8629300000       5.8641000000 
                Br       2.9524500000       5.8918000000      11.8569700000 
                Br       2.9545500000      11.8070500000       0.1276300000 
                Br       2.9357700000      11.8070500000       6.1732000000 
                Br       2.9755000000      11.8070500000      11.4088500000 
                Br       8.8581200000       0.0498300000       0.0426400000 
                Br       8.8544300000       0.0566200000       5.8910900000 
                Br       8.8542200000       0.1068800000      11.7680400000 
                Br       8.8581200000       5.8536900000       0.0426400000 
                Br       8.8544300000       5.8469100000       5.8910900000 
                Br       8.8542200000       5.7966500000      11.7680400000 
                Br       8.8425800000      11.8070500000      17.4802400000 
                Br       8.8359100000      11.8070500000       5.6680100000 
                Br       8.8092600000      11.8070500000      12.7666700000 
                Br      14.7587900000      17.7103200000      17.6866000000 
                Br      14.7636800000       0.0002100000       5.9541900000 
                Br      14.7615400000      17.6747800000      11.7686200000 
                Br      14.7587900000       5.9037900000      17.6866000000 
                Br      14.7636800000       5.9033200000       5.9541900000 
                Br      14.7615400000       5.9393300000      11.7686200000 
                Br      14.7662200000      11.8070500000       0.1361300000 
                Br      14.7485900000      11.8070500000       5.3919500000 
                Br      14.7855500000      11.8070500000      12.1978700000 
                Br       0.0240400000       2.9517600000      17.7068900000 
                Br      17.6747000000       2.9517600000       5.8556100000 
                Br      17.6716200000       2.9517600000      11.8567600000 
                Br      17.6877700000       8.8604200000      17.6999900000 
                Br       0.0345300000       8.8519100000       5.9506600000 
                Br       0.0410500000       8.8527300000      11.7629800000 
                Br      17.6877700000      14.7536900000      17.6999900000 
                Br       0.0345300000      14.7622000000       5.9506600000 
                Br       0.0410500000      14.7613800000      11.7629800000 
                Br       5.8567300000       2.9517600000      17.6821600000 
                Br       5.8999700000       2.9517600000       5.8648400000 
                Br       5.8547700000       2.9517600000      11.8585500000 
                Br       5.9466700000       8.8559400000       0.0255500000 
                Br       5.8918200000       8.8457500000       5.9298100000 
                Br       5.9530300000       8.8493700000      11.7659600000 
                Br       5.9466700000      14.7581700000       0.0255500000 
                Br       5.8918200000      14.7683600000       5.9298100000 
                Br       5.9530300000      14.7647300000      11.7659600000 
                Br      11.8418800000       2.9517600000      17.6876500000 
                Br      11.8483900000       2.9517600000       5.7830700000 
                Br      11.8704100000       2.9517600000      11.9352300000 
                Br      11.7794700000       8.8575600000       0.0296400000 
                Br      11.7699800000       8.8531700000       6.0208300000 
                Br      11.7524500000       8.8549000000      11.6955500000 
                Br      11.7794700000      14.7565500000       0.0296400000 
                Br      11.7699800000      14.7609400000       6.0208300000 
                Br      11.7524500000      14.7592100000      11.6955500000 
                Br       9.9186500000      11.8070500000       9.3193400000 
                Cs       2.9428300000       2.9517600000       2.9502200000 
                Cs       2.9414100000       2.9517600000       8.8302700000 
                Cs       2.9399600000       2.9517600000      14.7832900000 
                Cs       2.9477400000       8.9018800000       2.9258600000 
                Cs       2.9419300000       8.8214600000       8.8799600000 
                Cs       2.9191900000       8.8877000000      14.7642700000 
                Cs       2.9477400000      14.7122300000       2.9258600000 
                Cs       2.9419300000      14.7926500000       8.8799600000 
                Cs       2.9191900000      14.7264100000      14.7642700000 
                Cs       8.8194900000       2.9517600000       2.9432100000 
                Cs       8.8740200000       2.9517600000       8.8724900000 
                Cs       8.8201600000       2.9517600000      14.7527400000 
                Cs       8.8841400000       8.8832000000       2.9308200000 
                Cs       8.7469100000       8.3857200000       8.8002400000 
                Cs       8.8900700000       8.7165700000      14.8537600000 
                Cs       8.8841400000      14.7309100000       2.9308200000 
                Cs       8.7469100000      15.2283900000       8.8002400000 
                Cs       8.8900700000      14.8975300000      14.8537600000 
                Cs      14.7944000000       2.9517600000       2.9427200000 
                Cs      14.7515300000       2.9517600000       8.8304600000 
                Cs      14.7977000000       2.9517600000      14.7893700000 
                Cs      14.7342700000       8.8829500000       2.9077800000 
                Cs      14.8803100000       8.5751600000       8.8830400000 
                Cs      14.7364000000       8.8976600000      14.7762800000 
                Cs      14.7342700000      14.7311600000       2.9077800000 
                Cs      14.8803100000      15.0389500000       8.8830400000 
                Cs      14.7364000000      14.7164500000      14.7762800000 
                Pb      17.7077700000      17.6995200000      17.7068700000 
                Pb       0.0076000000      17.7087900000       5.8951300000 
                Pb       0.0072500000      17.7098400000      11.8175500000 
                Pb      17.7077700000       5.9145900000      17.7068700000 
                Pb       0.0076000000       5.9053200000       5.8951300000 
                Pb       0.0072500000       5.9042700000      11.8175500000 
                Pb       0.0211300000      11.8070500000       0.0150200000 
                Pb      17.6924700000      11.8070500000       5.9231300000 
                Pb      17.6883100000      11.8070500000      11.7862500000 
                Pb       5.9013800000      17.7037700000       0.0048600000 
                Pb       5.8911200000       0.0042800000       5.8903300000 
                Pb       5.8971500000       0.0020200000      11.8201500000 
                Pb       5.9013800000       5.9103400000       0.0048600000 
                Pb       5.8911200000       5.8992400000       5.8903300000 
                Pb       5.8971500000       5.9015000000      11.8201500000 
                Pb       5.8896100000      11.8070500000      17.6920600000 
                Pb       5.9355300000      11.8070500000       5.9321400000 
                Pb       5.9510100000      11.8070500000      11.8489400000 
                Pb      11.8139700000      17.7099600000       0.0068300000 
                Pb      11.8160900000       0.0049800000       5.8996500000 
                Pb      11.8094500000       0.0032700000      11.8126100000 
                Pb      11.8139700000       5.9041500000       0.0068300000 
                Pb      11.8160900000       5.8985500000       5.8996500000 
                Pb      11.8094500000       5.9002600000      11.8126100000 
                Pb      11.7916700000      11.8070500000      17.6958000000 
                Pb      11.8329000000      11.8070500000       5.9095100000 
                Pb      11.6978000000      11.8070500000      11.8072100000 
     End
     Lattice
           17.7105818560     0.0000000000     0.0000000000
            0.0000000000    17.7105818560     0.0000000000
            0.0000000000     0.0000000000    17.7105818560
     End
     charge 0.0
   End
   task SinglePoint
---
ID: 'CsPbBr3_C_DMB_IBr_05'
ReferenceEngineID: None
AMSInput: |
   system
     Atoms
                Br      17.6701100000      17.6711000000       2.9475700000 
                Br       0.0624900000       0.0695300000       8.8548500000 
                Br      17.6697200000      17.6721300000      14.7605700000 
                Br      17.6701100000       5.9430100000       2.9475700000 
                Br       0.0624900000       5.8340000000       8.8548500000 
                Br      17.6697200000       5.9419800000      14.7605700000 
                Br       0.2781800000      11.8070500000       2.9744800000 
                Br      17.1400600000      11.8070500000       8.8498700000 
                Br       0.2898900000      11.8070500000      14.7445500000 
                Br       5.9317400000      17.6813000000       2.9486500000 
                Br       5.8463700000       0.0725600000       8.8546000000 
                Br       5.9533500000      17.6707600000      14.7624700000 
                Br       5.9317400000       5.9328100000       2.9486500000 
                Br       5.8463700000       5.8309700000       8.8546000000 
                Br       5.9533500000       5.9433500000      14.7624700000 
                Br       5.7113900000      11.8070500000       2.9605800000 
                Br       6.3929500000      11.8070500000       8.8734500000 
                Br       5.4792400000      11.8070500000      14.7439900000 
                Br      11.8304700000      17.6177700000       2.9539900000 
                Br      11.7920100000       0.2079900000       8.8557200000 
                Br      11.7929800000      17.6124000000      14.7600400000 
                Br      11.8304700000       5.9963400000       2.9539900000 
                Br      11.7920100000       5.6955400000       8.8557200000 
                Br      11.7929800000       6.0017100000      14.7600400000 
                Br      11.7117600000      11.8070500000       2.9821600000 
                Br      13.1284500000      11.8070500000       8.8198800000 
                Br      11.9341000000      11.8070500000      14.7743000000 
                Br       2.9514100000      17.6785900000      17.6925100000 
                Br       2.9508300000       0.0505800000       5.8529500000 
                Br       2.9518600000       0.0423800000      11.8590500000 
                Br       2.9514100000       5.9355200000      17.6925100000 
                Br       2.9508300000       5.8529500000       5.8529500000 
                Br       2.9518600000       5.8611400000      11.8590500000 
                Br       2.9515500000      11.8070500000       0.0720200000 
                Br       2.9339100000      11.8070500000       6.3343200000 
                Br       2.9660500000      11.8070500000      11.3018800000 
                Br       8.8593600000       0.0430400000       0.0325600000 
                Br       8.8547000000       0.0439500000       5.9345700000 
                Br       8.8537700000       0.0591800000      11.7656300000 
                Br       8.8593600000       5.8604900000       0.0325600000 
                Br       8.8547000000       5.8595800000       5.9345700000 
                Br       8.8537700000       5.8443400000      11.7656300000 
                Br       8.8394200000      11.8070500000      17.5974800000 
                Br       8.8213800000      11.8070500000       5.4706600000 
                Br       8.8134800000      11.8070500000      12.6021400000 
                Br      14.7567100000       0.0178900000      17.6958800000 
                Br      14.7630700000       0.0285000000       5.9514600000 
                Br      14.7611800000       0.0078200000      11.7670600000 
                Br      14.7567100000       5.8856400000      17.6958800000 
                Br      14.7630700000       5.8750300000       5.9514600000 
                Br      14.7611800000       5.8957100000      11.7670600000 
                Br      14.7716800000      11.8070500000       0.0771000000 
                Br      14.7594100000      11.8070500000       5.3413700000 
                Br      14.7864800000      11.8070500000      12.3027300000 
                Br       0.0261800000       2.9517600000      17.7095100000 
                Br      17.6737700000       2.9517600000       5.8480000000 
                Br      17.6730100000       2.9517600000      11.8617800000 
                Br      17.6834000000       8.8600000000      17.7056300000 
                Br       0.0367300000       8.8510100000       5.9531400000 
                Br       0.0410700000       8.8509000000      11.7570300000 
                Br      17.6834000000      14.7541100000      17.7056300000 
                Br       0.0367300000      14.7631000000       5.9531400000 
                Br       0.0410700000      14.7632100000      11.7570300000 
                Br       5.8614800000       2.9517600000      17.6973800000 
                Br       5.9323400000       2.9517600000       5.8500700000 
                Br       5.8977000000       2.9517600000      11.8698300000 
                Br       5.9436300000       8.8584900000       0.0113000000 
                Br       5.8676000000       8.8477200000       5.9489300000 
                Br       5.9032300000       8.8481500000      11.7563600000 
                Br       5.9436300000      14.7556200000       0.0113000000 
                Br       5.8676000000      14.7663900000       5.9489300000 
                Br       5.9032300000      14.7659600000      11.7563600000 
                Br      11.8280000000       2.9517600000      17.7002500000 
                Br      11.8285300000       2.9517600000       5.7266100000 
                Br      11.8459400000       2.9517600000      11.9968100000 
                Br      11.7920800000       8.8608900000       0.0165600000 
                Br      11.7863700000       8.8543200000       6.0542400000 
                Br      11.7734000000       8.8544300000      11.6671100000 
                Br      11.7920800000      14.7532200000       0.0165600000 
                Br      11.7863700000      14.7597800000       6.0542400000 
                Br      11.7734000000      14.7596800000      11.6671100000 
                Br      10.1124100000      11.8070500000       9.0802900000 
                Cs       2.9464900000       2.9517600000       2.9442600000 
                Cs       2.9459400000       2.9517600000       8.8395500000 
                Cs       2.9451400000       2.9517600000      14.7740800000 
                Cs       2.9522800000       8.8994800000       2.9192700000 
                Cs       2.9456900000       8.7934500000       8.8694200000 
                Cs       2.9318900000       8.8891000000      14.7830700000 
                Cs       2.9522800000      14.7146300000       2.9192700000 
                Cs       2.9456900000      14.8206600000       8.8694200000 
                Cs       2.9318900000      14.7250100000      14.7830700000 
                Cs       8.8160800000       2.9517600000       2.9393600000 
                Cs       8.8735300000       2.9517600000       8.8645500000 
                Cs       8.8178000000       2.9517600000      14.7625400000 
                Cs       8.8900100000       8.8884300000       2.9193800000 
                Cs       8.7317500000       8.4050700000       8.8239400000 
                Cs       8.8942700000       8.7940200000      14.8288700000 
                Cs       8.8900100000      14.7256800000       2.9193800000 
                Cs       8.7317500000      15.2090400000       8.8239400000 
                Cs       8.8942700000      14.8200900000      14.8288700000 
                Cs      14.7982200000       2.9517600000       2.9377100000 
                Cs      14.7448900000       2.9517600000       8.8398200000 
                Cs      14.7998300000       2.9517600000      14.7843200000 
                Cs      14.7253900000       8.8820400000       2.9028700000 
                Cs      14.8855600000       8.5008700000       8.8722200000 
                Cs      14.7261300000       8.8919700000      14.7907400000 
                Cs      14.7253900000      14.7320700000       2.9028700000 
                Cs      14.8855600000      15.1132400000       8.8722200000 
                Cs      14.7261300000      14.7221400000      14.7907400000 
                Pb      17.7076300000      17.7003200000      17.7073900000 
                Pb       0.0093200000       0.0009400000       5.8920000000 
                Pb       0.0091600000       0.0014400000      11.8183200000 
                Pb      17.7076300000       5.9137900000      17.7073900000 
                Pb       0.0093200000       5.9025900000       5.8920000000 
                Pb       0.0091600000       5.9020900000      11.8183200000 
                Pb       0.0260600000      11.8070500000       0.0048100000 
                Pb      17.6885200000      11.8070500000       5.9348200000 
                Pb      17.6826700000      11.8070500000      11.7711700000 
                Pb       5.9072200000      17.7017500000       0.0016600000 
                Pb       5.8928600000       0.0035100000       5.8897000000 
                Pb       5.8952600000       0.0026400000      11.8191500000 
                Pb       5.9072200000       5.9123500000       0.0016600000 
                Pb       5.8928600000       5.9000200000       5.8897000000 
                Pb       5.8952600000       5.9008900000      11.8191500000 
                Pb       5.8790800000      11.8070500000      17.6957200000 
                Pb       5.9356800000      11.8070500000       5.9356600000 
                Pb       5.9393400000      11.8070500000      11.8101500000 
                Pb      11.8116300000      17.7066100000       0.0032400000 
                Pb      11.8122700000       0.0066600000       5.8990200000 
                Pb      11.8084900000       0.0061600000      11.8124900000 
                Pb      11.8116300000       5.9075000000       0.0032400000 
                Pb      11.8122700000       5.8968700000       5.8990200000 
                Pb      11.8084900000       5.8973700000      11.8124900000 
                Pb      11.7994100000      11.8070500000      17.7020400000 
                Pb      11.8315700000      11.8070500000       5.9429000000 
                Pb      11.7361300000      11.8070500000      11.7695800000 
     End
     Lattice
           17.7105818560     0.0000000000     0.0000000000
            0.0000000000    17.7105818560     0.0000000000
            0.0000000000     0.0000000000    17.7105818560
     End
     charge 0.0
   End
   task SinglePoint
---
ID: 'CsPbBr3_C_DMB_IBr_06'
ReferenceEngineID: None
AMSInput: |
   system
     Atoms
                Br      17.6654500000      17.6612100000       2.9505300000 
                Br       0.0747800000       0.0806700000       8.8552900000 
                Br      17.6654500000      17.6612100000      14.7600500000 
                Br      17.6654500000       5.9529000000       2.9505300000 
                Br       0.0747800000       5.8228500000       8.8552900000 
                Br      17.6654500000       5.9529000000      14.7600500000 
                Br       0.3518700000      11.8070500000       2.9810900000 
                Br      17.0201700000      11.8070500000       8.8552900000 
                Br       0.3518700000      11.8070500000      14.7294900000 
                Br       5.9486600000      17.6612100000       2.9505300000 
                Br       5.8287400000       0.0806700000       8.8552900000 
                Br       5.9486600000      17.6612100000      14.7600500000 
                Br       5.9486600000       5.9529000000       2.9505300000 
                Br       5.8287400000       5.8228500000       8.8552900000 
                Br       5.9486600000       5.9529000000      14.7600500000 
                Br       5.5516500000      11.8070500000       2.9810900000 
                Br       6.5939400000      11.8070500000       8.8552900000 
                Br       5.5516500000      11.8070500000      14.7294900000 
                Br      11.8070500000      17.5881900000       2.9538600000 
                Br      11.8070500000       0.2408700000       8.8552900000 
                Br      11.8070500000      17.5881900000      14.7567200000 
                Br      11.8070500000       6.0259200000       2.9538600000 
                Br      11.8070500000       5.6626600000       8.8552900000 
                Br      11.8070500000       6.0259200000      14.7567200000 
                Br      11.8070500000      11.8070500000       2.9677600000 
                Br      13.3203900000      11.8070500000       8.8552900000 
                Br      11.8070500000      11.8070500000      14.7428200000 
                Br       2.9517600000      17.6940400000       0.0000000000 
                Br       2.9517600000       0.0709800000       5.8294800000 
                Br       2.9517600000       0.0709800000      11.8811100000 
                Br       2.9517600000       5.9200700000       0.0000000000 
                Br       2.9517600000       5.8325500000       5.8294800000 
                Br       2.9517600000       5.8325500000      11.8811100000 
                Br       2.9517600000      11.8070500000       0.0000000000 
                Br       2.9517600000      11.8070500000       6.5087800000 
                Br       2.9517600000      11.8070500000      11.2018100000 
                Br       8.8599500000       0.0232900000       0.0000000000 
                Br       8.8544900000       0.0382300000       5.9483400000 
                Br       8.8544900000       0.0382300000      11.7622400000 
                Br       8.8599500000       5.8802400000       0.0000000000 
                Br       8.8544900000       5.8652900000       5.9483400000 
                Br       8.8544900000       5.8652900000      11.7622400000 
                Br       8.8358900000      11.8070500000       0.0000000000 
                Br       8.8257700000      11.8070500000       5.2953800000 
                Br       8.8257700000      11.8070500000      12.4152000000 
                Br      14.7541600000       0.0232900000       0.0000000000 
                Br      14.7596200000       0.0382300000       5.9483400000 
                Br      14.7596200000       0.0382300000      11.7622400000 
                Br      14.7541600000       5.8802400000       0.0000000000 
                Br      14.7596200000       5.8652900000       5.9483400000 
                Br      14.7596200000       5.8652900000      11.7622400000 
                Br      14.7782200000      11.8070500000       0.0000000000 
                Br      14.7883400000      11.8070500000       5.2953800000 
                Br      14.7883400000      11.8070500000      12.4152000000 
                Br       0.0283900000       2.9517600000       0.0000000000 
                Br      17.6714100000       2.9517600000       5.8416300000 
                Br      17.6714100000       2.9517600000      11.8689500000 
                Br      17.6774600000       8.8600900000       0.0000000000 
                Br       0.0416200000       8.8479600000       5.9620100000 
                Br       0.0416200000       8.8479600000      11.7485700000 
                Br      17.6774600000      14.7540200000       0.0000000000 
                Br       0.0416200000      14.7661500000       5.9620100000 
                Br       0.0416200000      14.7661500000      11.7485700000 
                Br       5.8751400000       2.9517600000       0.0000000000 
                Br       5.9427000000       2.9517600000       5.8416300000 
                Br       5.9427000000       2.9517600000      11.8689500000 
                Br       5.9366400000       8.8600900000       0.0000000000 
                Br       5.8619000000       8.8479600000       5.9620100000 
                Br       5.8619000000       8.8479600000      11.7485700000 
                Br       5.9366400000      14.7540200000       0.0000000000 
                Br       5.8619000000      14.7661500000       5.9620100000 
                Br       5.8619000000      14.7661500000      11.7485700000 
                Br      11.8070500000       2.9517600000       0.0000000000 
                Br      11.8070500000       2.9517600000       5.6905100000 
                Br      11.8070500000       2.9517600000      12.0200700000 
                Br      11.8070500000       8.8660700000       0.0000000000 
                Br      11.8070500000       8.8512800000       6.0884900000 
                Br      11.8070500000       8.8512800000      11.6220900000 
                Br      11.8070500000      14.7480400000       0.0000000000 
                Br      11.8070500000      14.7628300000       6.0884900000 
                Br      11.8070500000      14.7628300000      11.6220900000 
                Br      10.2937200000      11.8070500000       8.8552900000 
                Cs       2.9517600000       2.9517600000       2.9465800000 
                Cs       2.9517600000       2.9517600000       8.8552900000 
                Cs       2.9517600000       2.9517600000      14.7640000000 
                Cs       2.9517600000       8.8883000000       2.9199800000 
                Cs       2.9517600000       8.7523600000       8.8552900000 
                Cs       2.9517600000       8.8883000000      14.7906000000 
                Cs       2.9517600000      14.7258100000       2.9199800000 
                Cs       2.9517600000      14.8617500000       8.8552900000 
                Cs       2.9517600000      14.7258100000      14.7906000000 
                Cs       8.8091000000       2.9517600000       2.9389200000 
                Cs       8.8779300000       2.9517600000       8.8552900000 
                Cs       8.8091000000       2.9517600000      14.7716600000 
                Cs       8.9042200000       8.8737800000       2.8980100000 
                Cs       8.7308800000       8.4243100000       8.8552900000 
                Cs       8.9042200000       8.8737800000      14.8125700000 
                Cs       8.9042200000      14.7403300000       2.8980100000 
                Cs       8.7308800000      15.1898000000       8.8552900000 
                Cs       8.9042200000      14.7403300000      14.8125700000 
                Cs      14.8050100000       2.9517600000       2.9389200000 
                Cs      14.7361700000       2.9517600000       8.8552900000 
                Cs      14.8050100000       2.9517600000      14.7716600000 
                Cs      14.7098900000       8.8737800000       2.8980100000 
                Cs      14.8832300000       8.4243100000       8.8552900000 
                Cs      14.7098900000       8.8737800000      14.8125700000 
                Cs      14.7098900000      14.7403300000       2.8980100000 
                Cs      14.8832300000      15.1898000000       8.8552900000 
                Cs      14.7098900000      14.7403300000      14.8125700000 
                Pb      17.7074300000      17.6997700000       0.0000000000 
                Pb       0.0100600000       0.0017000000       5.8905700000 
                Pb       0.0100600000       0.0017000000      11.8200100000 
                Pb      17.7074300000       5.9143400000       0.0000000000 
                Pb       0.0100600000       5.9018300000       5.8905700000 
                Pb       0.0100600000       5.9018300000      11.8200100000 
                Pb       0.0317500000      11.8070500000       0.0000000000 
                Pb      17.6785700000      11.8070500000       5.9486900000 
                Pb      17.6785700000      11.8070500000      11.7618900000 
                Pb       5.9066800000      17.6997700000       0.0000000000 
                Pb       5.8934700000       0.0017000000       5.8905700000 
                Pb       5.8934700000       0.0017000000      11.8200100000 
                Pb       5.9066800000       5.9143400000       0.0000000000 
                Pb       5.8934700000       5.9018300000       5.8905700000 
                Pb       5.8934700000       5.9018300000      11.8200100000 
                Pb       5.8717800000      11.8070500000       0.0000000000 
                Pb       5.9355400000      11.8070500000       5.9486900000 
                Pb       5.9355400000      11.8070500000      11.7618900000 
                Pb      11.8070500000      17.7031900000       0.0000000000 
                Pb      11.8070500000       0.0110300000       5.8990700000 
                Pb      11.8070500000       0.0110300000      11.8115100000 
                Pb      11.8070500000       5.9109200000       0.0000000000 
                Pb      11.8070500000       5.8925000000       5.8990700000 
                Pb      11.8070500000       5.8925000000      11.8115100000 
                Pb      11.8070500000      11.8070500000       0.0000000000 
                Pb      11.8070500000      11.8070500000       5.9810400000 
                Pb      11.8070500000      11.8070500000      11.7295400000 
     End
     Lattice
           17.7105818560     0.0000000000     0.0000000000
            0.0000000000    17.7105818560     0.0000000000
            0.0000000000     0.0000000000    17.7105818560
     End
     charge 0.0
   End
   task SinglePoint
---
ID: 'CsPbBr3_C_DMB_VBr_00'
ReferenceEngineID: None
AMSInput: |
   system
     Atoms
                Br       0.0000000000       0.0026200000       2.9517600000 
                Br       0.0000000000       0.0177500000       8.8547900000 
                Br       0.0000000000       0.0177500000      14.7593200000 
                Br       0.0000000000       5.9009100000       2.9517600000 
                Br       0.0000000000       5.8857800000       8.8547900000 
                Br       0.0000000000       5.8857800000      14.7593200000 
                Br       0.0000000000      11.8070500000       2.9517600000 
                Br       0.0000000000      11.8070500000       8.8780100000 
                Br       0.0000000000      11.8070500000      14.7361000000 
                Br       5.9147700000      17.6961100000       2.9517600000 
                Br       5.9280100000      17.7008000000       8.8545800000 
                Br       5.9280100000      17.7008000000      14.7595300000 
                Br       5.9147700000       5.9180000000       2.9517600000 
                Br       5.9280100000       5.9133100000       8.8545800000 
                Br       5.9280100000       5.9133100000      14.7595300000 
                Br       5.3730300000      11.8070500000       2.9517600000 
                Br       6.4604200000      11.8070500000       8.8370600000 
                Br       6.4604200000      11.8070500000      14.7770500000 
                Br      11.7958200000      17.6961100000       2.9517600000 
                Br      11.7825700000      17.7008000000       8.8545800000 
                Br      11.7825700000      17.7008000000      14.7595300000 
                Br      11.7958200000       5.9180000000       2.9517600000 
                Br      11.7825700000       5.9133100000       8.8545800000 
                Br      11.7825700000       5.9133100000      14.7595300000 
                Br      12.3375500000      11.8070500000       2.9517600000 
                Br      11.2501700000      11.8070500000       8.8370600000 
                Br      11.2501700000      11.8070500000      14.7770500000 
                Br       2.9503800000       0.0236800000       0.0236800000 
                Br       2.9503800000       0.0236800000       5.8798500000 
                Br       2.9726800000      17.3664200000      11.8070500000 
                Br       2.9503800000       5.8798500000       0.0236800000 
                Br       2.9503800000       5.8798500000       5.8798500000 
                Br       2.9726800000       6.2476900000      11.8070500000 
                Br       2.9726800000      11.8070500000      17.3664200000 
                Br       2.9726800000      11.8070500000       6.2476900000 
                Br       3.1806300000      11.8070500000      11.8070500000 
                Br       8.8552900000       0.0419000000       0.0419000000 
                Br       8.8552900000       0.0419000000       5.8616300000 
                Br       8.8552900000       0.6019300000      11.8070500000 
                Br       8.8552900000       5.8616300000       0.0419000000 
                Br       8.8552900000       5.8616300000       5.8616300000 
                Br       8.8552900000       5.3016000000      11.8070500000 
                Br       8.8552900000      11.8070500000       0.6019300000 
                Br       8.8552900000      11.8070500000       5.3016000000 
                Br      14.7602000000       0.0236800000       0.0236800000 
                Br      14.7602000000       0.0236800000       5.8798500000 
                Br      14.7379000000      17.3664200000      11.8070500000 
                Br      14.7602000000       5.8798500000       0.0236800000 
                Br      14.7602000000       5.8798500000       5.8798500000 
                Br      14.7379000000       6.2476900000      11.8070500000 
                Br      14.7379000000      11.8070500000      17.3664200000 
                Br      14.7379000000      11.8070500000       6.2476900000 
                Br      14.5299500000      11.8070500000      11.8070500000 
                Br       0.0000000000       2.9517600000       0.0026200000 
                Br       0.0000000000       2.9517600000       5.9009100000 
                Br       0.0000000000       2.9517600000      11.8070500000 
                Br       0.0000000000       8.8547900000       0.0177500000 
                Br       0.0000000000       8.8547900000       5.8857800000 
                Br       0.0000000000       8.8780100000      11.8070500000 
                Br       0.0000000000      14.7593200000       0.0177500000 
                Br       0.0000000000      14.7593200000       5.8857800000 
                Br       0.0000000000      14.7361000000      11.8070500000 
                Br       5.9147700000       2.9517600000      17.6961100000 
                Br       5.9147700000       2.9517600000       5.9180000000 
                Br       5.3730300000       2.9517600000      11.8070500000 
                Br       5.9280100000       8.8545800000      17.7008000000 
                Br       5.9280100000       8.8545800000       5.9133100000 
                Br       6.4604200000       8.8370600000      11.8070500000 
                Br       5.9280100000      14.7595300000      17.7008000000 
                Br       5.9280100000      14.7595300000       5.9133100000 
                Br       6.4604200000      14.7770500000      11.8070500000 
                Br      11.7958200000       2.9517600000      17.6961100000 
                Br      11.7958200000       2.9517600000       5.9180000000 
                Br      12.3375500000       2.9517600000      11.8070500000 
                Br      11.7825700000       8.8545800000      17.7008000000 
                Br      11.7825700000       8.8545800000       5.9133100000 
                Br      11.2501700000       8.8370600000      11.8070500000 
                Br      11.7825700000      14.7595300000      17.7008000000 
                Br      11.7825700000      14.7595300000       5.9133100000 
                Br      11.2501700000      14.7770500000      11.8070500000 
                Cs       2.9296300000       2.9517600000       2.9517600000 
                Cs       2.9140500000       2.9517600000       8.7981800000 
                Cs       2.9140500000       2.9517600000      14.8159300000 
                Cs       2.9140500000       8.7981800000       2.9517600000 
                Cs       2.9076600000       8.8975500000       8.8975500000 
                Cs       2.9076600000       8.8975500000      14.7165600000 
                Cs       2.9140500000      14.8159300000       2.9517600000 
                Cs       2.9076600000      14.7165600000       8.8975500000 
                Cs       2.9076600000      14.7165600000      14.7165600000 
                Cs       8.8552900000       2.9517600000       2.9517600000 
                Cs       8.8552900000       2.9517600000       8.7150000000 
                Cs       8.8552900000       2.9517600000      14.8991000000 
                Cs       8.8552900000       8.7150000000       2.9517600000 
                Cs       8.8552900000       8.6673600000       8.6673600000 
                Cs       8.8552900000       8.6673600000      14.9467500000 
                Cs       8.8552900000      14.8991000000       2.9517600000 
                Cs       8.8552900000      14.9467500000       8.6673600000 
                Cs       8.8552900000      14.9467500000      14.9467500000 
                Cs      14.7809500000       2.9517600000       2.9517600000 
                Cs      14.7965300000       2.9517600000       8.7981800000 
                Cs      14.7965300000       2.9517600000      14.8159300000 
                Cs      14.7965300000       8.7981800000       2.9517600000 
                Cs      14.8029200000       8.8975500000       8.8975500000 
                Cs      14.8029200000       8.8975500000      14.7165600000 
                Cs      14.7965300000      14.8159300000       2.9517600000 
                Cs      14.8029200000      14.7165600000       8.8975500000 
                Cs      14.8029200000      14.7165600000      14.7165600000 
                Pb       0.0000000000      17.7073200000      17.7073200000 
                Pb       0.0000000000      17.7073200000       5.9067900000 
                Pb       0.0000000000      17.6697400000      11.8070500000 
                Pb       0.0000000000       5.9067900000      17.7073200000 
                Pb       0.0000000000       5.9067900000       5.9067900000 
                Pb       0.0000000000       5.9443700000      11.8070500000 
                Pb       0.0000000000      11.8070500000      17.6697400000 
                Pb       0.0000000000      11.8070500000       5.9443700000 
                Pb       0.0000000000      11.8070500000      11.8070500000 
                Pb       5.8974500000      17.7063600000      17.7063600000 
                Pb       5.8974500000      17.7063600000       5.9077500000 
                Pb       5.9335500000       0.0240800000      11.8070500000 
                Pb       5.8974500000       5.9077500000      17.7063600000 
                Pb       5.8974500000       5.9077500000       5.9077500000 
                Pb       5.9335500000       5.8794500000      11.8070500000 
                Pb       5.9335500000      11.8070500000       0.0240800000 
                Pb       5.9335500000      11.8070500000       5.8794500000 
                Pb       6.0755500000      11.8070500000      11.8070500000 
                Pb      11.8131400000      17.7063600000      17.7063600000 
                Pb      11.8131400000      17.7063600000       5.9077500000 
                Pb      11.7770300000       0.0240800000      11.8070500000 
                Pb      11.8131400000       5.9077500000      17.7063600000 
                Pb      11.8131400000       5.9077500000       5.9077500000 
                Pb      11.7770300000       5.8794500000      11.8070500000 
                Pb      11.7770300000      11.8070500000       0.0240800000 
                Pb      11.7770300000      11.8070500000       5.8794500000 
                Pb      11.6350300000      11.8070500000      11.8070500000 
     End
     Lattice
           17.7105818560     0.0000000000     0.0000000000
            0.0000000000    17.7105818560     0.0000000000
            0.0000000000     0.0000000000    17.7105818560
     End
     charge 0.0
   End
   task SinglePoint
---
ID: 'CsPbBr3_C_DMB_VBr_01'
ReferenceEngineID: None
AMSInput: |
   system
     Atoms
                Br      17.7059900000       0.0116700000       2.9578400000 
                Br      17.6735800000       0.0336100000       8.8589900000 
                Br       0.0035300000       0.0117300000      14.7658100000 
                Br      17.7059900000       5.8918500000       2.9578400000 
                Br      17.6735800000       5.8699200000       8.8589900000 
                Br       0.0035300000       5.8918000000      14.7658100000 
                Br       0.1105600000      11.8070500000       2.9597400000 
                Br      17.4885000000      11.8070500000       8.8761200000 
                Br       0.0552800000      11.8070500000      14.7421800000 
                Br       5.8787400000      17.6226200000       2.9640500000 
                Br       5.9407500000       0.1615500000       8.8602800000 
                Br       5.9356900000      17.6502800000      14.7711600000 
                Br       5.8787400000       5.9914900000       2.9640500000 
                Br       5.9407500000       5.7419800000       8.8602800000 
                Br       5.9356900000       5.9638300000      14.7711600000 
                Br       5.4784700000      11.8070500000       3.0524500000 
                Br       6.8538000000      11.8070500000       8.9140800000 
                Br       6.3583100000      11.8070500000      14.8065400000 
                Br      11.8270400000      17.6976200000       2.9463700000 
                Br      11.8006700000       0.0278200000       8.8510100000 
                Br      11.7768500000       0.0073300000      14.7583900000 
                Br      11.8270400000       5.9164900000       2.9463700000 
                Br      11.8006700000       5.8757100000       8.8510100000 
                Br      11.7768500000       5.8961900000      14.7583900000 
                Br      12.2076800000      11.8070500000       2.9223600000 
                Br      11.5865700000      11.8070500000       8.8408400000 
                Br      11.2574700000      11.8070500000      14.7515100000 
                Br       2.9503300000       0.0204100000       0.0202000000 
                Br       2.9499000000       0.0144600000       5.9267900000 
                Br       2.9573100000      17.4412500000      11.7800800000 
                Br       2.9503300000       5.8831200000       0.0202000000 
                Br       2.9499000000       5.8890600000       5.9267900000 
                Br       2.9573100000       6.1728600000      11.7800800000 
                Br       2.9725800000      11.8070500000      17.4718900000 
                Br       3.0103100000      11.8070500000       6.4088600000 
                Br       3.0913100000      11.8070500000      11.6600800000 
                Br       8.8563900000       0.0419000000       0.0461100000 
                Br       8.8576600000       0.0454000000       5.8606000000 
                Br       8.8549300000       0.5048400000      11.7947100000 
                Br       8.8563900000       5.8616200000       0.0461100000 
                Br       8.8576600000       5.8581300000       5.8606000000 
                Br       8.8549300000       5.3986900000      11.7947100000 
                Br       8.8564800000      11.8070500000       0.5175500000 
                Br       8.8903100000      11.8070500000       5.3952500000 
                Br      14.7603200000       0.0178700000       0.0149900000 
                Br      14.7620400000       0.0188800000       5.8813100000 
                Br      14.7375100000      17.4465900000      11.8246700000 
                Br      14.7603200000       5.8856600000       0.0149900000 
                Br      14.7620400000       5.8846500000       5.8813100000 
                Br      14.7375100000       6.1675200000      11.8246700000 
                Br      14.7464600000      11.8070500000      17.4345000000 
                Br      14.7900600000      11.8070500000       5.9868000000 
                Br      14.5111700000      11.8070500000      11.9445200000 
                Br      17.6982200000       2.9517600000       0.0153200000 
                Br       0.0097700000       2.9517600000       5.8848300000 
                Br      17.7027000000       2.9517600000      11.8284400000 
                Br      17.7010300000       8.8541300000       0.0192400000 
                Br       0.0267400000       8.8531700000       5.9068600000 
                Br      17.6684200000       8.8705900000      11.7940900000 
                Br      17.7010300000      14.7599800000       0.0192400000 
                Br       0.0267400000      14.7609400000       5.9068600000 
                Br      17.6684200000      14.7435200000      11.7940900000 
                Br       5.9134500000       2.9517600000       0.0055100000 
                Br       5.8813600000       2.9517600000       5.7596100000 
                Br       5.4601000000       2.9517600000      11.9327600000 
                Br       5.9384700000       8.8578600000       0.0432700000 
                Br       5.9456800000       8.8492300000       6.0399100000 
                Br       6.3418200000       8.8306900000      11.7583200000 
                Br       5.9384700000      14.7562500000       0.0432700000 
                Br       5.9456800000      14.7648800000       6.0399100000 
                Br       6.3418200000      14.7834200000      11.7583200000 
                Br      11.8260600000       2.9517600000      17.7068300000 
                Br      11.8161500000       2.9517600000       5.8900100000 
                Br      12.2422000000       2.9517600000      11.8269200000 
                Br      11.7755700000       8.8543100000      17.6798900000 
                Br      11.7968100000       8.8507200000       5.9108100000 
                Br      11.3591300000       8.8483400000      11.7890600000 
                Br      11.7755700000      14.7598000000      17.6798900000 
                Br      11.7968100000      14.7633900000       5.9108100000 
                Br      11.3591300000      14.7657700000      11.7890600000 
                Cs       2.9235800000       2.9517600000       2.9522700000 
                Cs       2.9422300000       2.9517600000       8.8247200000 
                Cs       2.9120900000       2.9517600000      14.8118600000 
                Cs       2.9476500000       8.8190200000       2.9133600000 
                Cs       2.8186500000       8.8140100000       8.8941200000 
                Cs       2.9128100000       8.8929700000      14.7225500000 
                Cs       2.9476500000      14.7950900000       2.9133600000 
                Cs       2.8186500000      14.8001000000       8.8941200000 
                Cs       2.9128100000      14.7211400000      14.7225500000 
                Cs       8.8865000000       2.9517600000       2.9374300000 
                Cs       8.8895700000       2.9517600000       8.7390600000 
                Cs       8.8746400000       2.9517600000      14.8616900000 
                Cs       8.8234100000       8.7820600000       2.9582400000 
                Cs       8.9004900000       8.5978400000       8.7203400000 
                Cs       8.8099700000       8.7186800000      14.9345700000 
                Cs       8.8234100000      14.8320500000       2.9582400000 
                Cs       8.9004900000      15.0162700000       8.7203400000 
                Cs       8.8099700000      14.8954300000      14.9345700000 
                Cs      14.7876200000       2.9517600000       2.9268800000 
                Cs      14.7883200000       2.9517600000       8.8134800000 
                Cs      14.7891100000       2.9517600000      14.8001800000 
                Cs      14.7810900000       8.8241100000       2.9766600000 
                Cs      14.7954200000       8.8940600000       8.8775400000 
                Cs      14.8208400000       8.8774700000      14.7305600000 
                Cs      14.7810900000      14.7900000000       2.9766600000 
                Cs      14.7954200000      14.7200400000       8.8775400000 
                Cs      14.8208400000      14.7366400000      14.7305600000 
                Pb      17.7082100000      17.7097800000       0.0087300000 
                Pb       0.0026800000       0.0030400000       5.9075300000 
                Pb      17.7057400000      17.6838500000      11.8116000000 
                Pb      17.7082100000       5.9043300000       0.0087300000 
                Pb       0.0026800000       5.9004800000       5.9075300000 
                Pb      17.7057400000       5.9302500000      11.8116000000 
                Pb       0.0127800000      11.8070500000      17.6867000000 
                Pb       0.0497400000      11.8070500000       5.9484300000 
                Pb       0.0949700000      11.8070500000      11.7945200000 
                Pb       5.9016300000      17.7041900000       0.0138200000 
                Pb       5.8995600000       0.0045100000       5.9160200000 
                Pb       5.9223700000       0.0193300000      11.8140600000 
                Pb       5.9016300000       5.9099200000       0.0138200000 
                Pb       5.8995600000       5.8990200000       5.9160200000 
                Pb       5.9223700000       5.8842000000      11.8140600000 
                Pb       5.9272100000      11.8070500000       0.0584900000 
                Pb       5.9839800000      11.8070500000       6.0144600000 
                Pb       6.0974100000      11.8070500000      11.7761000000 
                Pb      11.8134700000      17.7076500000      17.7048200000 
                Pb      11.8165200000       0.0024600000       5.8938200000 
                Pb      11.7825600000       0.0221600000      11.8084700000 
                Pb      11.8134700000       5.9064600000      17.7048200000 
                Pb      11.8165200000       5.9010700000       5.8938200000 
                Pb      11.7825600000       5.8813700000      11.8084700000 
                Pb      11.7788200000      11.8070500000       0.0010900000 
                Pb      11.8141900000      11.8070500000       5.8712100000 
                Pb      11.6998500000      11.8070500000      11.8168300000 
     End
     Lattice
           17.7105818560     0.0000000000     0.0000000000
            0.0000000000    17.7105818560     0.0000000000
            0.0000000000     0.0000000000    17.7105818560
     End
     charge 0.0
   End
   task SinglePoint
---
ID: 'CsPbBr3_C_DMB_VBr_02'
ReferenceEngineID: None
AMSInput: |
   system
     Atoms
                Br       0.0082500000       0.0013200000       2.9651000000 
                Br      17.6599000000       0.0462100000       8.8660700000 
                Br       0.0146000000      17.7081600000      14.7726900000 
                Br       0.0082500000       5.9022100000       2.9651000000 
                Br      17.6599000000       5.8573200000       8.8660700000 
                Br       0.0146000000       5.9059500000      14.7726900000 
                Br       0.2110700000      11.8070500000       2.9637500000 
                Br      17.3272300000      11.8070500000       8.8693300000 
                Br       0.1085000000      11.8070500000      14.7366100000 
                Br       5.8622800000      17.5419200000       2.9735900000 
                Br       5.9468900000       0.2979400000       8.8640900000 
                Br       5.9357600000      17.5928100000      14.7748500000 
                Br       5.8622800000       6.0721900000       2.9735900000 
                Br       5.9468900000       5.6055900000       8.8640900000 
                Br       5.9357600000       6.0213000000      14.7748500000 
                Br       5.5526200000      11.8070500000       3.1838300000 
                Br       7.3770800000      11.8070500000       9.0993800000 
                Br       6.3364000000      11.8070500000      14.8167100000 
                Br      11.8326700000      17.6902500000       2.9447900000 
                Br      11.8474100000       0.0502000000       8.8513200000 
                Br      11.7573300000       0.0259300000      14.7580300000 
                Br      11.8326700000       5.9238600000       2.9447900000 
                Br      11.8474100000       5.8533300000       8.8513200000 
                Br      11.7573300000       5.8776000000      14.7580300000 
                Br      12.0890400000      11.8070500000       2.8908300000 
                Br      11.9263600000      11.8070500000       8.8192800000 
                Br      11.2172000000      11.8070500000      14.7161000000 
                Br       2.9459800000       0.0175600000       0.0166600000 
                Br       2.9529700000       0.0319300000       5.9545600000 
                Br       2.9431900000      17.5126900000      11.7710800000 
                Br       2.9459800000       5.8859600000       0.0166600000 
                Br       2.9529700000       5.8716000000       5.9545600000 
                Br       2.9431900000       6.1014200000      11.7710800000 
                Br       2.9743000000      11.8070500000      17.5340600000 
                Br       3.0252500000      11.8070500000       6.5115200000 
                Br       3.0182600000      11.8070500000      11.5022400000 
                Br       8.8515400000       0.0440500000       0.0501000000 
                Br       8.8615800000       0.0482000000       5.8624700000 
                Br       8.8505500000       0.4001000000      11.7748300000 
                Br       8.8515400000       5.8594800000       0.0501000000 
                Br       8.8615800000       5.8553300000       5.8624700000 
                Br       8.8505500000       5.5034300000      11.7748300000 
                Br       8.8516000000      11.8070500000       0.4502700000 
                Br       8.9147200000      11.8070500000       5.4747300000 
                Br      14.7527100000       0.0090800000      17.7055000000 
                Br      14.7666200000       0.0241700000       5.8711400000 
                Br      14.7361800000      17.4843600000      11.8563800000 
                Br      14.7527100000       5.8944500000      17.7055000000 
                Br      14.7666200000       5.8793600000       5.8711400000 
                Br      14.7361800000       6.1297500000      11.8563800000 
                Br      14.7467800000      11.8070500000      17.4525200000 
                Br      14.8257400000      11.8070500000       5.7727500000 
                Br      14.5014400000      11.8070500000      12.0846200000 
                Br      17.6856200000       2.9517600000       0.0249500000 
                Br       0.0082700000       2.9517600000       5.8821100000 
                Br      17.6635900000       2.9517600000      11.8514500000 
                Br      17.6925300000       8.8554900000       0.0219700000 
                Br       0.0446600000       8.8525800000       5.9447300000 
                Br      17.6598600000       8.8666600000      11.7767500000 
                Br      17.6925300000      14.7586100000       0.0219700000 
                Br       0.0446600000      14.7615300000       5.9447300000 
                Br      17.6598600000      14.7474500000      11.7767500000 
                Br       5.8960200000       2.9517600000       0.0300600000 
                Br       5.8783000000       2.9517600000       5.6311400000 
                Br       5.5474600000       2.9517600000      12.0591200000 
                Br       5.9364600000       8.8616600000       0.0512500000 
                Br       5.9508800000       8.8449400000       6.2117100000 
                Br       6.1694500000       8.8244900000      11.6977800000 
                Br       5.9364600000      14.7524500000       0.0512500000 
                Br       5.9508800000      14.7691700000       6.2117100000 
                Br       6.1694500000      14.7896100000      11.6977800000 
                Br      11.8312600000       2.9517600000       0.0058100000 
                Br      11.8164600000       2.9517600000       5.8691000000 
                Br      12.1727500000       2.9517600000      11.8411700000 
                Br      11.7661800000       8.8539500000      17.6635100000 
                Br      11.8259300000       8.8496100000       5.9090500000 
                Br      11.4132500000       8.8511400000      11.7660400000 
                Br      11.7661800000      14.7601600000      17.6635100000 
                Br      11.8259300000      14.7645000000       5.9090500000 
                Br      11.4132500000      14.7629700000      11.7660400000 
                Cs       2.9187900000       2.9517600000       2.9397500000 
                Cs       2.9348500000       2.9517600000       8.8344800000 
                Cs       2.9021300000       2.9517600000      14.8144300000 
                Cs       2.9595700000       8.8292300000       2.9055700000 
                Cs       2.8100200000       8.7700600000       8.9015100000 
                Cs       2.9278300000       8.8840300000      14.7365600000 
                Cs       2.9595700000      14.7848800000       2.9055700000 
                Cs       2.8100200000      14.8440500000       8.9015100000 
                Cs       2.9278300000      14.7300800000      14.7365600000 
                Cs       8.8922200000       2.9517600000       2.9269500000 
                Cs       8.8986400000       2.9517600000       8.7935100000 
                Cs       8.8636100000       2.9517600000      14.7973800000 
                Cs       8.8214300000       8.8358300000       2.9432700000 
                Cs       8.9435600000       8.4719800000       8.7428600000 
                Cs       8.7992500000       8.7309500000      14.9176900000 
                Cs       8.8214300000      14.7782800000       2.9432700000 
                Cs       8.9435600000      15.1421300000       8.7428600000 
                Cs       8.7992500000      14.8831600000      14.9176900000 
                Cs      14.7862700000       2.9517600000       2.9238500000 
                Cs      14.7875600000       2.9517600000       8.8139900000 
                Cs      14.7848900000       2.9517600000      14.7982700000 
                Cs      14.7499100000       8.8364800000       2.9915700000 
                Cs      14.7740500000       8.8829200000       8.8756200000 
                Cs      14.8205100000       8.8391500000      14.7458900000 
                Cs      14.7499100000      14.7776300000       2.9915700000 
                Cs      14.7740500000      14.7311900000       8.8756200000 
                Cs      14.8205100000      14.7749600000      14.7458900000 
                Pb      17.7030700000      17.7064800000       0.0164100000 
                Pb       0.0065400000       0.0026000000       5.9157600000 
                Pb      17.6953100000      17.6888700000      11.8185000000 
                Pb      17.7030700000       5.9076300000       0.0164100000 
                Pb       0.0065400000       5.9009300000       5.9157600000 
                Pb      17.6953100000       5.9252400000      11.8185000000 
                Pb       0.0173600000      11.8070500000      17.6903800000 
                Pb       0.0767700000      11.8070500000       5.9541600000 
                Pb       0.0834100000      11.8070500000      11.7731600000 
                Pb       5.8979500000      17.6975300000       0.0192200000 
                Pb       5.9008900000       0.0096600000       5.9224700000 
                Pb       5.9030700000       0.0198700000      11.8149700000 
                Pb       5.8979500000       5.9165800000       0.0192200000 
                Pb       5.9008900000       5.8938600000       5.9224700000 
                Pb       5.9030700000       5.8836600000      11.8149700000 
                Pb       5.9289300000      11.8070500000       0.0328400000 
                Pb       6.0270600000      11.8070500000       6.1107300000 
                Pb       6.0959400000      11.8070500000      11.6933200000 
                Pb      11.8022500000      17.7089700000      17.7052400000 
                Pb      11.8224200000       0.0049100000       5.8887400000 
                Pb      11.7872000000       0.0179700000      11.8117400000 
                Pb      11.8022500000       5.9051400000      17.7052400000 
                Pb      11.8224200000       5.8986200000       5.8887400000 
                Pb      11.7872000000       5.8855600000      11.8117400000 
                Pb      11.7690500000      11.8070500000      17.6707400000 
                Pb      11.8546600000      11.8070500000       5.8523600000 
                Pb      11.7140200000      11.8070500000      11.7838300000 
     End
     Lattice
           17.7105818560     0.0000000000     0.0000000000
            0.0000000000    17.7105818560     0.0000000000
            0.0000000000     0.0000000000    17.7105818560
     End
     charge 0.0
   End
   task SinglePoint
---
ID: 'CsPbBr3_C_DMB_VBr_03'
ReferenceEngineID: None
AMSInput: |
   system
     Atoms
                Br       0.0165900000      17.7028100000       2.9649700000 
                Br      17.6570800000       0.0507000000       8.8667200000 
                Br       0.0175600000      17.6977500000      14.7734800000 
                Br       0.0165900000       5.9113000000       2.9649700000 
                Br      17.6570800000       5.8528300000       8.8667200000 
                Br       0.0175600000       5.9163600000      14.7734800000 
                Br       0.2598100000      11.8070500000       2.9627600000 
                Br      17.2651600000      11.8070500000       8.8591100000 
                Br       0.1550800000      11.8070500000      14.7323000000 
                Br       5.8544500000      17.4950800000       2.9777500000 
                Br       5.9472000000       0.3723600000       8.8635900000 
                Br       5.9195100000      17.5613700000      14.7761400000 
                Br       5.8544500000       6.1190300000       2.9777500000 
                Br       5.9472000000       5.5311700000       8.8635900000 
                Br       5.9195100000       6.0527400000      14.7761400000 
                Br       5.5734100000      11.8070500000       3.2312200000 
                Br       8.0647900000      11.8070500000       9.6390700000 
                Br       6.3179600000      11.8070500000      14.7749300000 
                Br      11.8324800000      17.6910100000       2.9399200000 
                Br      11.8529700000       0.0541400000       8.8480100000 
                Br      11.7497900000       0.0292300000      14.7551300000 
                Br      11.8324800000       5.9231000000       2.9399200000 
                Br      11.8529700000       5.8493900000       8.8480100000 
                Br      11.7497900000       5.8742900000      14.7551300000 
                Br      12.0468300000      11.8070500000       2.8732400000 
                Br      12.1346600000      11.8070500000       8.7988200000 
                Br      11.1862600000      11.8070500000      14.6913300000 
                Br       2.9405000000       0.0098600000       0.0109800000 
                Br       2.9539500000       0.0345900000       5.9589700000 
                Br       2.9366700000      17.5889500000      11.7699500000 
                Br       2.9405000000       5.8936700000       0.0109800000 
                Br       2.9539500000       5.8689300000       5.9589700000 
                Br       2.9366700000       6.0251600000      11.7699500000 
                Br       2.9782900000      11.8070500000      17.5598200000 
                Br       3.0184900000      11.8070500000       6.5259400000 
                Br       2.9408000000      11.8070500000      11.3836900000 
                Br       8.8469300000       0.0474000000       0.0497600000 
                Br       8.8621300000       0.0505500000       5.8602400000 
                Br       8.8472200000       0.3688600000      11.7659800000 
                Br       8.8469300000       5.8561300000       0.0497600000 
                Br       8.8621300000       5.8529700000       5.8602400000 
                Br       8.8472200000       5.5346700000      11.7659800000 
                Br       8.8516700000      11.8070500000       0.4350600000 
                Br       8.9138400000      11.8070500000       5.5802900000 
                Br      14.7496700000      17.7083700000      17.6904100000 
                Br      14.7671800000       0.0338900000       5.8637100000 
                Br      14.7328800000      17.4934500000      11.8607100000 
                Br      14.7496700000       5.9057400000      17.6904100000 
                Br      14.7671800000       5.8696400000       5.8637100000 
                Br      14.7328800000       6.1206600000      11.8607100000 
                Br      14.7492300000      11.8070500000      17.4509300000 
                Br      14.8365800000      11.8070500000       5.6570100000 
                Br      14.4809700000      11.8070500000      12.1339300000 
                Br      17.6776900000       2.9517600000       0.0311800000 
                Br       0.0159100000       2.9517600000       5.8768900000 
                Br      17.6518200000       2.9517600000      11.8568600000 
                Br      17.6938300000       8.8565200000       0.0219900000 
                Br       0.0483900000       8.8526100000       5.9466200000 
                Br      17.6631400000       8.8630800000      11.7713100000 
                Br      17.6938300000      14.7575900000       0.0219900000 
                Br       0.0483900000      14.7615000000       5.9466200000 
                Br      17.6631400000      14.7510200000      11.7713100000 
                Br       5.8679700000       2.9517600000       0.0432200000 
                Br       5.8789200000       2.9517600000       5.5900200000 
                Br       5.6148800000       2.9517600000      12.1045300000 
                Br       5.9350100000       8.8642100000       0.0515600000 
                Br       5.9502400000       8.8493000000       6.2913400000 
                Br       6.0626800000       8.8204700000      11.6400800000 
                Br       5.9350100000      14.7499000000       0.0515600000 
                Br       5.9502400000      14.7648100000       6.2913400000 
                Br       6.0626800000      14.7936300000      11.6400800000 
                Br      11.8326900000       2.9517600000       0.0048300000 
                Br      11.8339100000       2.9517600000       5.8599600000 
                Br      12.1090100000       2.9517600000      11.8427300000 
                Br      11.7640800000       8.8536200000      17.6589600000 
                Br      11.8351600000       8.8491600000       5.8918100000 
                Br      11.4230100000       8.8499700000      11.7580700000 
                Br      11.7640800000      14.7604900000      17.6589600000 
                Br      11.8351600000      14.7649500000       5.8918100000 
                Br      11.4230100000      14.7641400000      11.7580700000 
                Cs       2.9161000000       2.9517600000       2.9302100000 
                Cs       2.9279200000       2.9517600000       8.8391000000 
                Cs       2.9034300000       2.9517600000      14.8070800000 
                Cs       2.9343300000       8.8237700000       2.8967800000 
                Cs       2.8033500000       8.7331800000       8.9104600000 
                Cs       2.9413000000       8.8726900000      14.7885100000 
                Cs       2.9343300000      14.7903400000       2.8967800000 
                Cs       2.8033500000      14.8809300000       8.9104600000 
                Cs       2.9413000000      14.7414200000      14.7885100000 
                Cs       8.8971200000       2.9517600000       2.9245500000 
                Cs       8.9053100000       2.9517600000       8.8048800000 
                Cs       8.8743000000       2.9517600000      14.7824900000 
                Cs       8.8358900000       8.8745200000       2.9380400000 
                Cs       8.9454900000       8.4021000000       8.7636200000 
                Cs       8.8015100000       8.7343500000      14.9115200000 
                Cs       8.8358900000      14.7395900000       2.9380400000 
                Cs       8.9454900000      15.2120100000       8.7636200000 
                Cs       8.8015100000      14.8797600000      14.9115200000 
                Cs      14.7881700000       2.9517600000       2.9256000000 
                Cs      14.7886100000       2.9517600000       8.8128900000 
                Cs      14.7824900000       2.9517600000      14.7956800000 
                Cs      14.7207400000       8.8455800000       2.9935700000 
                Cs      14.7405900000       8.8822000000       8.8834900000 
                Cs      14.8164200000       8.8269500000      14.7501900000 
                Cs      14.7207400000      14.7685300000       2.9935700000 
                Cs      14.7405900000      14.7319100000       8.8834900000 
                Cs      14.8164200000      14.7871600000      14.7501900000 
                Pb      17.6985800000      17.7056700000       0.0154200000 
                Pb       0.0072000000       0.0019200000       5.9162900000 
                Pb      17.6913400000      17.6935100000      11.8188400000 
                Pb      17.6985800000       5.9084300000       0.0154200000 
                Pb       0.0072000000       5.9016000000       5.9162900000 
                Pb      17.6913400000       5.9206000000      11.8188400000 
                Pb       0.0203800000      11.8070500000      17.6893500000 
                Pb       0.0688900000      11.8070500000       5.9487400000 
                Pb       0.0347200000      11.8070500000      11.7667300000 
                Pb       5.8932000000      17.6934600000       0.0214400000 
                Pb       5.9004700000       0.0120500000       5.9244200000 
                Pb       5.8975200000       0.0228700000      11.8130200000 
                Pb       5.8932000000       5.9206500000       0.0214400000 
                Pb       5.9004700000       5.8914800000       5.9244200000 
                Pb       5.8975200000       5.8806600000      11.8130200000 
                Pb       5.9414300000      11.8070500000      17.6804900000 
                Pb       5.9828600000      11.8070500000       6.0432300000 
                Pb       6.0518700000      11.8070500000      11.6578900000 
                Pb      11.7980400000      17.7098200000      17.7015200000 
                Pb      11.8242600000       0.0059800000       5.8843100000 
                Pb      11.7863400000       0.0118800000      11.8098200000 
                Pb      11.7980400000       5.9042900000      17.7015200000 
                Pb      11.8242600000       5.8975400000       5.8843100000 
                Pb      11.7863400000       5.8916400000      11.8098200000 
                Pb      11.7654100000      11.8070500000      17.6409900000 
                Pb      11.8671700000      11.8070500000       5.8442800000 
                Pb      11.6679500000      11.8070500000      11.7289300000 
     End
     Lattice
           17.7105818560     0.0000000000     0.0000000000
            0.0000000000    17.7105818560     0.0000000000
            0.0000000000     0.0000000000    17.7105818560
     End
     charge 0.0
   End
   task SinglePoint
---
ID: 'CsPbBr3_C_DMB_VBr_04'
ReferenceEngineID: None
AMSInput: |
   system
     Atoms
                Br       0.0061500000       0.0035700000       2.9631700000 
                Br      17.6589900000       0.0493800000       8.8643200000 
                Br       0.0088600000      17.7091300000      14.7721600000 
                Br       0.0061500000       5.8999600000       2.9631700000 
                Br      17.6589900000       5.8541500000       8.8643200000 
                Br       0.0088600000       5.9049800000      14.7721600000 
                Br       0.2582200000      11.8070500000       2.9632400000 
                Br      17.2543800000      11.8070500000       8.8574000000 
                Br       0.1790700000      11.8070500000      14.7347000000 
                Br       5.8596700000      17.4886300000       2.9732500000 
                Br       5.9325500000       0.4068200000       8.8593400000 
                Br       5.9382900000      17.5052500000      14.7663100000 
                Br       5.8596700000       6.1254700000       2.9732500000 
                Br       5.9325500000       5.4967000000       8.8593400000 
                Br       5.9382900000       6.1088600000      14.7663100000 
                Br       5.6216400000      11.8070500000       3.2109000000 
                Br       8.6170200000      11.8070500000      10.3307100000 
                Br       6.1997900000      11.8070500000      14.6926500000 
                Br      11.8264800000      17.6964400000       2.9401900000 
                Br      11.8494800000       0.0511300000       8.8467100000 
                Br      11.7531200000       0.0277300000      14.7553700000 
                Br      11.8264800000       5.9176700000       2.9401900000 
                Br      11.8494800000       5.8524000000       8.8467100000 
                Br      11.7531200000       5.8758000000      14.7553700000 
                Br      11.9334500000      11.8070500000       2.8845200000 
                Br      12.2400300000      11.8070500000       8.7954100000 
                Br      11.1963700000      11.8070500000      14.6830500000 
                Br       2.9425600000       0.0140400000       0.0086000000 
                Br       2.9508400000       0.0341100000       5.9527000000 
                Br       2.9354200000      17.5999400000      11.7721000000 
                Br       2.9425600000       5.8894900000       0.0086000000 
                Br       2.9508400000       5.8694100000       5.9527000000 
                Br       2.9354200000       6.0141600000      11.7721000000 
                Br       2.9733200000      11.8070500000      17.6025900000 
                Br       2.9933400000      11.8070500000       6.4945200000 
                Br       2.8941200000      11.8070500000      11.3716900000 
                Br       8.8483800000       0.0427700000       0.0488200000 
                Br       8.8583100000       0.0438100000       5.8637700000 
                Br       8.8463000000       0.2956100000      11.7623600000 
                Br       8.8483800000       5.8607600000       0.0488200000 
                Br       8.8583100000       5.8597100000       5.8637700000 
                Br       8.8463000000       5.6079200000      11.7623600000 
                Br       8.8414100000      11.8070500000       0.3777400000 
                Br       8.8925600000      11.8070500000       5.7866100000 
                Br      14.7493700000       0.0067000000      17.7008600000 
                Br      14.7635800000       0.0335800000       5.8643500000 
                Br      14.7371100000      17.5473600000      11.8569900000 
                Br      14.7493700000       5.8968300000      17.7008600000 
                Br      14.7635800000       5.8699500000       5.8643500000 
                Br      14.7371100000       6.0667500000      11.8569900000 
                Br      14.7467400000      11.8070500000      17.4950000000 
                Br      14.8199700000      11.8070500000       5.6164900000 
                Br      14.5266300000      11.8070500000      12.1552900000 
                Br      17.6856900000       2.9517600000       0.0242500000 
                Br       0.0034900000       2.9517600000       5.8790400000 
                Br      17.6596000000       2.9517600000      11.8523000000 
                Br      17.6892600000       8.8555400000       0.0218200000 
                Br       0.0399400000       8.8513300000       5.9432500000 
                Br      17.6598800000       8.8606200000      11.7701100000 
                Br      17.6892600000      14.7585700000       0.0218200000 
                Br       0.0399400000      14.7627800000       5.9432500000 
                Br      17.6598800000      14.7534900000      11.7701100000 
                Br       5.8823200000       2.9517600000       0.0018600000 
                Br       5.8738700000       2.9517600000       5.5374700000 
                Br       5.6621700000       2.9517600000      12.1690800000 
                Br       5.9285700000       8.8674700000       0.0536000000 
                Br       5.9375800000       8.8503600000       6.3053900000 
                Br       6.0101100000       8.8246200000      11.5339800000 
                Br       5.9285700000      14.7466400000       0.0536000000 
                Br       5.9375800000      14.7637500000       6.3053900000 
                Br       6.0101100000      14.7894900000      11.5339800000 
                Br      11.8289500000       2.9517600000      17.7103300000 
                Br      11.8074100000       2.9517600000       5.8652400000 
                Br      12.0768600000       2.9517600000      11.8342300000 
                Br      11.7671400000       8.8534200000      17.6608500000 
                Br      11.8286700000       8.8488600000       5.9021900000 
                Br      11.5047600000       8.8448100000      11.7559800000 
                Br      11.7671400000      14.7606800000      17.6608500000 
                Br      11.8286700000      14.7652500000       5.9021900000 
                Br      11.5047600000      14.7693000000      11.7559800000 
                Cs       2.9122300000       2.9517600000       2.9264200000 
                Cs       2.9138200000       2.9517600000       8.8443200000 
                Cs       2.8965000000       2.9517600000      14.8081600000 
                Cs       2.9450800000       8.8265900000       2.8881100000 
                Cs       2.7947700000       8.7310500000       8.9116100000 
                Cs       2.9780300000       8.8852000000      14.7908000000 
                Cs       2.9450800000      14.7875200000       2.8881100000 
                Cs       2.7947700000      14.8830600000       8.9116100000 
                Cs       2.9780300000      14.7289000000      14.7908000000 
                Cs       8.8975500000       2.9517600000       2.9224000000 
                Cs       8.9120800000       2.9517600000       8.8109500000 
                Cs       8.8742500000       2.9517600000      14.7765100000 
                Cs       8.8473200000       8.8730400000       2.9264000000 
                Cs       8.9661600000       8.4709200000       8.7667800000 
                Cs       8.8090600000       8.7705400000      14.9034800000 
                Cs       8.8473200000      14.7410700000       2.9264000000 
                Cs       8.9661600000      15.1431900000       8.7667800000 
                Cs       8.8090600000      14.8435700000      14.9034800000 
                Cs      14.7865800000       2.9517600000       2.9240600000 
                Cs      14.7844200000       2.9517600000       8.8171100000 
                Cs      14.7795700000       2.9517600000      14.7900200000 
                Cs      14.7244800000       8.8372800000       2.9734100000 
                Cs      14.7405600000       8.8402500000       8.8936000000 
                Cs      14.8043900000       8.8352600000      14.7329500000 
                Cs      14.7244800000      14.7768300000       2.9734100000 
                Cs      14.7405600000      14.7738600000       8.8936000000 
                Cs      14.8043900000      14.7788500000      14.7329500000 
                Pb      17.6979100000      17.7068600000       0.0134500000 
                Pb       0.0023100000       0.0031300000       5.9133700000 
                Pb      17.6910400000      17.6981300000      11.8195100000 
                Pb      17.6979100000       5.9072500000       0.0134500000 
                Pb       0.0023100000       5.9004000000       5.9133700000 
                Pb      17.6910400000       5.9159800000      11.8195100000 
                Pb       0.0200100000      11.8070500000      17.6924100000 
                Pb       0.0385800000      11.8070500000       5.9420500000 
                Pb      17.6787700000      11.8070500000      11.7798300000 
                Pb       5.8961200000      17.6894500000       0.0131900000 
                Pb       5.8970900000       0.0178000000       5.9228800000 
                Pb       5.8944300000       0.0199500000      11.8059500000 
                Pb       5.8961200000       5.9246600000       0.0131900000 
                Pb       5.8970900000       5.8857300000       5.9228800000 
                Pb       5.8944300000       5.8835800000      11.8059500000 
                Pb       5.9364300000      11.8070500000      17.6248400000 
                Pb       5.9251900000      11.8070500000       5.9950800000 
                Pb       6.0176500000      11.8070500000      11.6082500000 
                Pb      11.7983400000       0.0005800000      17.7004900000 
                Pb      11.8194200000       0.0062800000       5.8852100000 
                Pb      11.7874600000       0.0110800000      11.8088500000 
                Pb      11.7983400000       5.9029500000      17.7004900000 
                Pb      11.8194200000       5.8972500000       5.8852100000 
                Pb      11.7874600000       5.8924400000      11.8088500000 
                Pb      11.7577800000      11.8070500000      17.6312400000 
                Pb      11.8593200000      11.8070500000       5.8548200000 
                Pb      11.5960200000      11.8070500000      11.6809700000 
     End
     Lattice
           17.7105818560     0.0000000000     0.0000000000
            0.0000000000    17.7105818560     0.0000000000
            0.0000000000     0.0000000000    17.7105818560
     End
     charge 0.0
   End
   task SinglePoint
---
ID: 'CsPbBr3_C_DMB_VBr_05'
ReferenceEngineID: None
AMSInput: |
   system
     Atoms
                Br      17.7067200000       0.0097500000       2.9513600000 
                Br      17.6603500000       0.0479200000       8.8559300000 
                Br      17.7051100000       0.0067700000      14.7660100000 
                Br      17.7067200000       5.8937700000       2.9513600000 
                Br      17.6603500000       5.8556000000       8.8559300000 
                Br      17.7051100000       5.8967600000      14.7660100000 
                Br       0.2839800000      11.8070500000       2.9631700000 
                Br      17.1903000000      11.8070500000       8.8523900000 
                Br       0.2412800000      11.8070500000      14.7359000000 
                Br       5.8868400000      17.4450100000       2.9734300000 
                Br       5.9153500000       0.5082000000       8.8557800000 
                Br       5.9281800000      17.4375200000      14.7523500000 
                Br       5.8868400000       6.1691000000       2.9734300000 
                Br       5.9153500000       5.3953300000       8.8557800000 
                Br       5.9281800000       6.1765900000      14.7523500000 
                Br       5.7669300000      11.8070500000       3.2023600000 
                Br       8.7974800000      11.8070500000      10.8534200000 
                Br       6.0469100000      11.8070500000      14.6186100000 
                Br      11.8180900000      17.7091100000       2.9443300000 
                Br      11.8530600000       0.0494300000       8.8519600000 
                Br      11.7769000000       0.0062700000      14.7595800000 
                Br      11.8180900000       5.9050000000       2.9443300000 
                Br      11.8530600000       5.8541000000       8.8519600000 
                Br      11.7769000000       5.8972600000      14.7595800000 
                Br      11.7174700000      11.8070500000       2.9208100000 
                Br      12.3189900000      11.8070500000       8.8209600000 
                Br      11.2997000000      11.8070500000      14.6995600000 
                Br       2.9484700000       0.0198400000       0.0048100000 
                Br       2.9493500000       0.0330300000       5.9446300000 
                Br       2.9401200000      17.6569900000      11.7688200000 
                Br       2.9484700000       5.8836800000       0.0048100000 
                Br       2.9493500000       5.8704900000       5.9446300000 
                Br       2.9401200000       5.9571200000      11.7688200000 
                Br       2.9682300000      11.8070500000      17.6550500000 
                Br       2.9548200000      11.8070500000       6.4546600000 
                Br       2.9066000000      11.8070500000      11.3398300000 
                Br       8.8537500000       0.0270700000       0.0324100000 
                Br       8.8576900000       0.0218600000       5.9202200000 
                Br       8.8506600000       0.1630200000      11.7661800000 
                Br       8.8537500000       5.8764500000       0.0324100000 
                Br       8.8576900000       5.8816700000       5.9202200000 
                Br       8.8506600000       5.7405000000      11.7661800000 
                Br       8.8340800000      11.8070500000       0.2185800000 
                Br       8.8700800000      11.8070500000       6.1287500000 
                Br      14.7554600000       0.0157400000       0.0018400000 
                Br      14.7607600000       0.0329600000       5.8641200000 
                Br      14.7469100000      17.6199500000      11.8439300000 
                Br      14.7554600000       5.8877900000       0.0018400000 
                Br      14.7607600000       5.8705700000       5.8641200000 
                Br      14.7469100000       5.9941600000      11.8439300000 
                Br      14.7510800000      11.8070500000      17.6010100000 
                Br      14.7887500000      11.8070500000       5.4965900000 
                Br      14.6594500000      11.8070500000      12.2320800000 
                Br      17.6913000000       2.9517600000       0.0102500000 
                Br      17.7101200000       2.9517600000       5.8783500000 
                Br      17.6744100000       2.9517600000      11.8435700000 
                Br      17.6918200000       8.8548300000       0.0096800000 
                Br       0.0062800000       8.8516600000       5.9306000000 
                Br      17.6664900000       8.8575000000      11.7682300000 
                Br      17.6918200000      14.7592800000       0.0096800000 
                Br       0.0062800000      14.7624500000       5.9306000000 
                Br      17.6664900000      14.7566100000      11.7682300000 
                Br       5.9093800000       2.9517600000      17.6986100000 
                Br       5.9031900000       2.9517600000       5.4666600000 
                Br       5.7795900000       2.9517600000      12.2511100000 
                Br       5.9119600000       8.8710100000       0.0412000000 
                Br       5.9037500000       8.8489700000       6.3579100000 
                Br       5.9506300000       8.8311000000      11.3627100000 
                Br       5.9119600000      14.7430900000       0.0412000000 
                Br       5.9037500000      14.7651400000       6.3579100000 
                Br       5.9506300000      14.7830100000      11.3627100000 
                Br      11.8219100000       2.9517600000      17.7041800000 
                Br      11.8005000000       2.9517600000       5.8737700000 
                Br      11.9443100000       2.9517600000      11.8419800000 
                Br      11.8096300000       8.8537700000      17.6806400000 
                Br      11.8282100000       8.8512000000       5.9226300000 
                Br      11.6746000000       8.8497800000      11.7618700000 
                Br      11.8096300000      14.7603400000      17.6806400000 
                Br      11.8282100000      14.7629100000       5.9226300000 
                Br      11.6746000000      14.7643300000      11.7618700000 
                Cs       2.9096500000       2.9517600000       2.9252500000 
                Cs       2.8490500000       2.9517600000       8.8354800000 
                Cs       2.8983900000       2.9517600000      14.7976600000 
                Cs       2.9782900000       8.8747600000       2.8841300000 
                Cs       2.7856800000       8.7174600000       8.9007000000 
                Cs       2.9880100000       8.8916200000      14.8012500000 
                Cs       2.9782900000      14.7393400000       2.8841300000 
                Cs       2.7856800000      14.8966500000       8.9007000000 
                Cs       2.9880100000      14.7224900000      14.8012500000 
                Cs       8.8993900000       2.9517600000       2.9215300000 
                Cs       8.9702000000       2.9517600000       8.8203300000 
                Cs       8.8865200000       2.9517600000      14.7676000000 
                Cs       8.8361500000       8.8915200000       2.9112300000 
                Cs       8.9898900000       8.5963200000       8.8110600000 
                Cs       8.8182000000       8.8132200000      14.8997600000 
                Cs       8.8361500000      14.7225900000       2.9112300000 
                Cs       8.9898900000      15.0177900000       8.8110600000 
                Cs       8.8182000000      14.8008900000      14.8997600000 
                Cs      14.7837100000       2.9517600000       2.9266900000 
                Cs      14.7763900000       2.9517600000       8.8218900000 
                Cs      14.7710700000       2.9517600000      14.7831300000 
                Cs      14.7409600000       8.8229800000       2.9308500000 
                Cs      14.7410800000       8.7915300000       8.8909800000 
                Cs      14.7970700000       8.8186200000      14.7577900000 
                Cs      14.7409600000      14.7911300000       2.9308500000 
                Cs      14.7410800000      14.8225800000       8.8909800000 
                Cs      14.7970700000      14.7954900000      14.7577900000 
                Pb      17.7050600000      17.7092300000       0.0050600000 
                Pb      17.7100100000       0.0014700000       5.8982500000 
                Pb      17.6954700000      17.7037600000      11.8131900000 
                Pb      17.7050600000       5.9048800000       0.0050600000 
                Pb      17.7100100000       5.9020600000       5.8982500000 
                Pb      17.6954700000       5.9103500000      11.8131900000 
                Pb       0.0234900000      11.8070500000      17.6965800000 
                Pb      17.7076200000      11.8070500000       5.9310200000 
                Pb      17.6543400000      11.8070500000      11.7806500000 
                Pb       5.9016600000      17.6837200000       0.0037100000 
                Pb       5.8993500000       0.0229400000       5.9296800000 
                Pb       5.8966500000       0.0193400000      11.7872100000 
                Pb       5.9016600000       5.9303900000       0.0037100000 
                Pb       5.8993500000       5.8805800000       5.9296800000 
                Pb       5.8966500000       5.8841800000      11.7872100000 
                Pb       5.9150000000      11.8070500000      17.6136000000 
                Pb       5.8917900000      11.8070500000       6.0127600000 
                Pb       5.9352500000      11.8070500000      11.6106600000 
                Pb      11.8047400000       0.0018900000      17.7053700000 
                Pb      11.8144100000       0.0035700000       5.8915000000 
                Pb      11.7942500000       0.0044400000      11.8120700000 
                Pb      11.8047400000       5.9016400000      17.7053700000 
                Pb      11.8144100000       5.8999600000       5.8915000000 
                Pb      11.7942500000       5.8990900000      11.8120700000 
                Pb      11.7629300000      11.8070500000      17.6604400000 
                Pb      11.8426500000      11.8070500000       5.8962400000 
                Pb      11.6961000000      11.8070500000      11.7266700000 
     End
     Lattice
           17.7105818560     0.0000000000     0.0000000000
            0.0000000000    17.7105818560     0.0000000000
            0.0000000000     0.0000000000    17.7105818560
     End
     charge 0.0
   End
   task SinglePoint
---
ID: 'CsPbBr3_C_DMB_VBr_06'
ReferenceEngineID: None
AMSInput: |
   system
     Atoms
                Br      17.6929300000       0.0176600000       2.9486200000 
                Br      17.6681900000       0.0423900000       8.8552900000 
                Br      17.6929300000       0.0176600000      14.7619600000 
                Br      17.6929300000       5.8858700000       2.9486200000 
                Br      17.6681900000       5.8611400000       8.8552900000 
                Br      17.6929300000       5.8858700000      14.7619600000 
                Br       0.3576800000      11.8070500000       2.9754800000 
                Br      17.1024800000      11.8070500000       8.8552900000 
                Br       0.3576800000      11.8070500000      14.7351000000 
                Br       5.9035300000      17.3529000000       2.9754800000 
                Br       5.9035300000       0.6081000000       8.8552900000 
                Br       5.9035300000      17.3529000000      14.7351000000 
                Br       5.9035300000       6.2612100000       2.9754800000 
                Br       5.9035300000       5.2954200000       8.8552900000 
                Br       5.9035300000       6.2612100000      14.7351000000 
                Br       5.9035300000      11.8070500000       3.1761600000 
                Br       8.8727000000      11.8070500000      11.2385300000 
                Br       5.9035300000      11.8070500000      14.5344200000 
                Br      11.8247100000       0.0176600000       2.9486200000 
                Br      11.8494500000       0.0423900000       8.8552900000 
                Br      11.8247100000       0.0176600000      14.7619600000 
                Br      11.8247100000       5.8858700000       2.9486200000 
                Br      11.8494500000       5.8611400000       8.8552900000 
                Br      11.8247100000       5.8858700000      14.7619600000 
                Br      11.4493700000      11.8070500000       2.9754800000 
                Br      12.4151600000      11.8070500000       8.8552900000 
                Br      11.4493700000      11.8070500000      14.7351000000 
                Br       2.9515200000       0.0239600000       0.0000000000 
                Br       2.9492900000       0.0087300000       5.9282000000 
                Br       2.9492900000       0.0087300000      11.7823800000 
                Br       2.9515200000       5.8795700000       0.0000000000 
                Br       2.9492900000       5.8948000000       5.9282000000 
                Br       2.9492900000       5.8948000000      11.7823800000 
                Br       2.9708800000      11.8070500000       0.0000000000 
                Br       2.9343600000      11.8070500000       6.4720500000 
                Br       2.9343600000      11.8070500000      11.2385300000 
                Br       8.8555400000       0.0239600000       0.0000000000 
                Br       8.8577700000       0.0087300000       5.9282000000 
                Br       8.8577700000       0.0087300000      11.7823800000 
                Br       8.8555400000       5.8795700000       0.0000000000 
                Br       8.8577700000       5.8948000000       5.9282000000 
                Br       8.8577700000       5.8948000000      11.7823800000 
                Br       8.8361800000      11.8070500000       0.0000000000 
                Br       8.8727000000      11.8070500000       6.4720500000 
                Br      14.7588200000       0.0163000000       0.0000000000 
                Br      14.7588200000      17.7036600000       5.9057800000 
                Br      14.7588200000      17.7036600000      11.8048000000 
                Br      14.7588200000       5.8872300000       0.0000000000 
                Br      14.7588200000       5.9104500000       5.9057800000 
                Br      14.7588200000       5.9104500000      11.8048000000 
                Br      14.7588200000      11.8070500000       0.0000000000 
                Br      14.7588200000      11.8070500000       5.3697500000 
                Br      14.7588200000      11.8070500000      12.3408300000 
                Br      17.6942900000       2.9517600000       0.0000000000 
                Br       0.0069200000       2.9517600000       5.9057800000 
                Br       0.0069200000       2.9517600000      11.8048000000 
                Br      17.6866200000       8.8550500000       0.0000000000 
                Br      17.7018500000       8.8528200000       5.9282000000 
                Br      17.7018500000       8.8528200000      11.7823800000 
                Br      17.6866200000      14.7590600000       0.0000000000 
                Br      17.7018500000      14.7612900000       5.9282000000 
                Br      17.7018500000      14.7612900000      11.7823800000 
                Br       5.9035300000       2.9517600000       0.0000000000 
                Br       5.9035300000       2.9517600000       5.3697500000 
                Br       5.9035300000       2.9517600000      12.3408300000 
                Br       5.9035300000       8.8744000000       0.0000000000 
                Br       5.9035300000       8.8378900000       6.4720500000 
                Br       5.9035300000       8.8378900000      11.2385300000 
                Br       5.9035300000      14.7397100000       0.0000000000 
                Br       5.9035300000      14.7762200000       6.4720500000 
                Br       5.9035300000      14.7762200000      11.2385300000 
                Br      11.8233500000       2.9517600000       0.0000000000 
                Br      11.8001300000       2.9517600000       5.9057800000 
                Br      11.8001300000       2.9517600000      11.8048000000 
                Br      11.8310100000       8.8550500000       0.0000000000 
                Br      11.8157900000       8.8528200000       5.9282000000 
                Br      11.8157900000       8.8528200000      11.7823800000 
                Br      11.8310100000      14.7590600000       0.0000000000 
                Br      11.8157900000      14.7612900000       5.9282000000 
                Br      11.8157900000      14.7612900000      11.7823800000 
                Cs       2.8948300000       2.9517600000       2.9153700000 
                Cs       2.8171700000       2.9517600000       8.8552900000 
                Cs       2.8948300000       2.9517600000      14.7952100000 
                Cs       2.9868000000       8.8903300000       2.8911000000 
                Cs       2.7652700000       8.6688000000       8.8552900000 
                Cs       2.9868000000       8.8903300000      14.8194900000 
                Cs       2.9868000000      14.7237800000       2.8911000000 
                Cs       2.7652700000      14.9453100000       8.8552900000 
                Cs       2.9868000000      14.7237800000      14.8194900000 
                Cs       8.9122200000       2.9517600000       2.9153700000 
                Cs       8.9898900000       2.9517600000       8.8552900000 
                Cs       8.9122200000       2.9517600000      14.7952100000 
                Cs       8.8202600000       8.8903300000       2.8911000000 
                Cs       9.0417800000       8.6688000000       8.8552900000 
                Cs       8.8202600000       8.8903300000      14.8194900000 
                Cs       8.8202600000      14.7237800000       2.8911000000 
                Cs       9.0417800000      14.9453100000       8.8552900000 
                Cs       8.8202600000      14.7237800000      14.8194900000 
                Cs      14.7588200000       2.9517600000       2.9270200000 
                Cs      14.7588200000       2.9517600000       8.8552900000 
                Cs      14.7588200000       2.9517600000      14.7835600000 
                Cs      14.7588200000       8.7983600000       2.9153700000 
                Cs      14.7588200000       8.7206900000       8.8552900000 
                Cs      14.7588200000       8.7983600000      14.7952100000 
                Cs      14.7588200000      14.8157500000       2.9153700000 
                Cs      14.7588200000      14.8934200000       8.8552900000 
                Cs      14.7588200000      14.8157500000      14.7952100000 
                Pb      17.7102900000       0.0002900000       0.0000000000 
                Pb       0.0012900000      17.7092900000       5.8981900000 
                Pb       0.0012900000      17.7092900000      11.8123900000 
                Pb      17.7102900000       5.9032300000       0.0000000000 
                Pb       0.0012900000       5.9048200000       5.8981900000 
                Pb       0.0012900000       5.9048200000      11.8123900000 
                Pb       0.0393100000      11.8070500000       0.0000000000 
                Pb      17.6884600000      11.8070500000       5.9339500000 
                Pb      17.6884600000      11.8070500000      11.7766300000 
                Pb       5.9035300000      17.6712700000       0.0000000000 
                Pb       5.9035300000       0.0221200000       5.9339500000 
                Pb       5.9035300000       0.0221200000      11.7766300000 
                Pb       5.9035300000       5.9428400000       0.0000000000 
                Pb       5.9035300000       5.8814000000       5.9339500000 
                Pb       5.9035300000       5.8814000000      11.7766300000 
                Pb       5.9035300000      11.8070500000       0.0000000000 
                Pb       5.9035300000      11.8070500000       6.0709000000 
                Pb       5.9035300000      11.8070500000      11.6396800000 
                Pb      11.8073500000       0.0002900000       0.0000000000 
                Pb      11.8057600000      17.7092900000       5.8981900000 
                Pb      11.8057600000      17.7092900000      11.8123900000 
                Pb      11.8073500000       5.9032300000       0.0000000000 
                Pb      11.8057600000       5.9048200000       5.8981900000 
                Pb      11.8057600000       5.9048200000      11.8123900000 
                Pb      11.7677400000      11.8070500000       0.0000000000 
                Pb      11.8291800000      11.8070500000       5.9339500000 
                Pb      11.8291800000      11.8070500000      11.7766300000 
     End
     Lattice
           17.7105818560     0.0000000000     0.0000000000
            0.0000000000    17.7105818560     0.0000000000
            0.0000000000     0.0000000000    17.7105818560
     End
     charge 0.0
   End
   task SinglePoint
---
ID: 'CsPbBr3_C_EOS_a_080'
ReferenceEngineID: None
AMSInput: |
   system
     Atoms
                Br       0.0000000000       0.0000000000       2.9605400000 
                Br       2.3684300000       0.0000000000       0.0000000000 
                Br       0.0000000000       2.9605400000       0.0000000000 
                Cs       2.3684300000       2.9605400000       2.9605400000 
                Pb       0.0000000000       0.0000000000       0.0000000000 
     End
     Lattice
            4.7368681800     0.0000000000     0.0000000000
            0.0000000000     5.9210852200     0.0000000000
            0.0000000000     0.0000000000     5.9210852200
     End
     charge 0.0
   End
   task GeometryOptimization
---
ID: 'CsPbBr3_C_EOS_a_084'
ReferenceEngineID: None
AMSInput: |
   system
     Atoms
                Br       0.0000000000       0.0000000000       2.9605400000 
                Br       2.4868600000       0.0000000000       0.0000000000 
                Br       0.0000000000       2.9605400000       0.0000000000 
                Cs       2.4868600000       2.9605400000       2.9605400000 
                Pb       0.0000000000       0.0000000000       0.0000000000 
     End
     Lattice
            4.9737115800     0.0000000000     0.0000000000
            0.0000000000     5.9210852200     0.0000000000
            0.0000000000     0.0000000000     5.9210852200
     End
     charge 0.0
   End
   task GeometryOptimization
---
ID: 'CsPbBr3_C_EOS_a_088'
ReferenceEngineID: None
AMSInput: |
   system
     Atoms
                Br       0.0000000000       0.0000000000       2.9605400000 
                Br       2.6052800000       0.0000000000       0.0000000000 
                Br       0.0000000000       2.9605400000       0.0000000000 
                Cs       2.6052800000       2.9605400000       2.9605400000 
                Pb       0.0000000000       0.0000000000       0.0000000000 
     End
     Lattice
            5.2105549900     0.0000000000     0.0000000000
            0.0000000000     5.9210852200     0.0000000000
            0.0000000000     0.0000000000     5.9210852200
     End
     charge 0.0
   End
   task GeometryOptimization
---
ID: 'CsPbBr3_C_EOS_a_092'
ReferenceEngineID: None
AMSInput: |
   system
     Atoms
                Br       0.0000000000       0.0000000000       2.9605400000 
                Br       2.7237000000       0.0000000000       0.0000000000 
                Br       0.0000000000       2.9605400000       0.0000000000 
                Cs       2.7237000000       2.9605400000       2.9605400000 
                Pb       0.0000000000       0.0000000000       0.0000000000 
     End
     Lattice
            5.4473984000     0.0000000000     0.0000000000
            0.0000000000     5.9210852200     0.0000000000
            0.0000000000     0.0000000000     5.9210852200
     End
     charge 0.0
   End
   task GeometryOptimization
---
ID: 'CsPbBr3_C_EOS_a_096'
ReferenceEngineID: None
AMSInput: |
   system
     Atoms
                Br       0.0000000000       0.0000000000       2.9605400000 
                Br       2.8421200000       0.0000000000       0.0000000000 
                Br       0.0000000000       2.9605400000       0.0000000000 
                Cs       2.8421200000       2.9605400000       2.9605400000 
                Pb       0.0000000000       0.0000000000       0.0000000000 
     End
     Lattice
            5.6842418100     0.0000000000     0.0000000000
            0.0000000000     5.9210852200     0.0000000000
            0.0000000000     0.0000000000     5.9210852200
     End
     charge 0.0
   End
   task GeometryOptimization
---
ID: 'CsPbBr3_C_EOS_a_100'
ReferenceEngineID: None
AMSInput: |
   system
     Atoms
                Br       0.0000000000       0.0000000000       2.9605400000 
                Br       2.9605400000       0.0000000000       0.0000000000 
                Br       0.0000000000       2.9605400000       0.0000000000 
                Cs       2.9605400000       2.9605400000       2.9605400000 
                Pb       0.0000000000       0.0000000000       0.0000000000 
     End
     Lattice
            5.9210852200     0.0000000000     0.0000000000
            0.0000000000     5.9210852200     0.0000000000
            0.0000000000     0.0000000000     5.9210852200
     End
     charge 0.0
   End
   task GeometryOptimization
---
ID: 'CsPbBr3_C_EOS_a_104'
ReferenceEngineID: None
AMSInput: |
   system
     Atoms
                Br       0.0000000000       0.0000000000       2.9605400000 
                Br       3.0789600000       0.0000000000       0.0000000000 
                Br       0.0000000000       2.9605400000       0.0000000000 
                Cs       3.0789600000       2.9605400000       2.9605400000 
                Pb       0.0000000000       0.0000000000       0.0000000000 
     End
     Lattice
            6.1579286300     0.0000000000     0.0000000000
            0.0000000000     5.9210852200     0.0000000000
            0.0000000000     0.0000000000     5.9210852200
     End
     charge 0.0
   End
   task GeometryOptimization
---
ID: 'CsPbBr3_C_EOS_a_108'
ReferenceEngineID: None
AMSInput: |
   system
     Atoms
                Br       0.0000000000       0.0000000000       2.9605400000 
                Br       3.1973900000       0.0000000000       0.0000000000 
                Br       0.0000000000       2.9605400000       0.0000000000 
                Cs       3.1973900000       2.9605400000       2.9605400000 
                Pb       0.0000000000       0.0000000000       0.0000000000 
     End
     Lattice
            6.3947720400     0.0000000000     0.0000000000
            0.0000000000     5.9210852200     0.0000000000
            0.0000000000     0.0000000000     5.9210852200
     End
     charge 0.0
   End
   task GeometryOptimization
---
ID: 'CsPbBr3_C_EOS_a_112'
ReferenceEngineID: None
AMSInput: |
   system
     Atoms
                Br       0.0000000000       0.0000000000       2.9605400000 
                Br       3.3158100000       0.0000000000       0.0000000000 
                Br       0.0000000000       2.9605400000       0.0000000000 
                Cs       3.3158100000       2.9605400000       2.9605400000 
                Pb       0.0000000000       0.0000000000       0.0000000000 
     End
     Lattice
            6.6316154500     0.0000000000     0.0000000000
            0.0000000000     5.9210852200     0.0000000000
            0.0000000000     0.0000000000     5.9210852200
     End
     charge 0.0
   End
   task GeometryOptimization
---
ID: 'CsPbBr3_C_EOS_a_116'
ReferenceEngineID: None
AMSInput: |
   system
     Atoms
                Br       0.0000000000       0.0000000000       2.9605400000 
                Br       3.4342300000       0.0000000000       0.0000000000 
                Br       0.0000000000       2.9605400000       0.0000000000 
                Cs       3.4342300000       2.9605400000       2.9605400000 
                Pb       0.0000000000       0.0000000000       0.0000000000 
     End
     Lattice
            6.8684588600     0.0000000000     0.0000000000
            0.0000000000     5.9210852200     0.0000000000
            0.0000000000     0.0000000000     5.9210852200
     End
     charge 0.0
   End
   task GeometryOptimization
---
ID: 'CsPbBr3_C_EOS_a_120'
ReferenceEngineID: None
AMSInput: |
   system
     Atoms
                Br       0.0000000000       0.0000000000       2.9605400000 
                Br       3.5526500000       0.0000000000       0.0000000000 
                Br       0.0000000000       2.9605400000       0.0000000000 
                Cs       3.5526500000       2.9605400000       2.9605400000 
                Pb       0.0000000000       0.0000000000       0.0000000000 
     End
     Lattice
            7.1053022600     0.0000000000     0.0000000000
            0.0000000000     5.9210852200     0.0000000000
            0.0000000000     0.0000000000     5.9210852200
     End
     charge 0.0
   End
   task GeometryOptimization
---
ID: 'CsPbBr3_C_EOS_ab_080'
ReferenceEngineID: None
AMSInput: |
   system
     Atoms
                Br       0.0000000000       0.0000000000       2.9605400000 
                Br       2.6479900000       0.0000000000       0.0000000000 
                Br       0.0000000000       2.6479900000       0.0000000000 
                Cs       2.6479900000       2.6479900000       2.9605400000 
                Pb       0.0000000000       0.0000000000       0.0000000000 
     End
     Lattice
            5.2959796200     0.0000000000     0.0000000000
            0.0000000000     5.2959796200     0.0000000000
            0.0000000000     0.0000000000     5.9210852200
     End
     charge 0.0
   End
   task GeometryOptimization
---
ID: 'CsPbBr3_C_EOS_ab_084'
ReferenceEngineID: None
AMSInput: |
   system
     Atoms
                Br       0.0000000000       0.0000000000       2.9605400000 
                Br       2.7133800000       0.0000000000       0.0000000000 
                Br       0.0000000000       2.7133800000       0.0000000000 
                Cs       2.7133800000       2.7133800000       2.9605400000 
                Pb       0.0000000000       0.0000000000       0.0000000000 
     End
     Lattice
            5.4267642400     0.0000000000     0.0000000000
            0.0000000000     5.4267642400     0.0000000000
            0.0000000000     0.0000000000     5.9210852200
     End
     charge 0.0
   End
   task GeometryOptimization
---
ID: 'CsPbBr3_C_EOS_ab_088'
ReferenceEngineID: None
AMSInput: |
   system
     Atoms
                Br       0.0000000000       0.0000000000       2.9605400000 
                Br       2.7772400000       0.0000000000       0.0000000000 
                Br       0.0000000000       2.7772400000       0.0000000000 
                Cs       2.7772400000       2.7772400000       2.9605400000 
                Pb       0.0000000000       0.0000000000       0.0000000000 
     End
     Lattice
            5.5544702900     0.0000000000     0.0000000000
            0.0000000000     5.5544702900     0.0000000000
            0.0000000000     0.0000000000     5.9210852200
     End
     charge 0.0
   End
   task GeometryOptimization
---
ID: 'CsPbBr3_C_EOS_ab_092'
ReferenceEngineID: None
AMSInput: |
   system
     Atoms
                Br       0.0000000000       0.0000000000       2.9605400000 
                Br       2.8396500000       0.0000000000       0.0000000000 
                Br       0.0000000000       2.8396500000       0.0000000000 
                Cs       2.8396500000       2.8396500000       2.9605400000 
                Pb       0.0000000000       0.0000000000       0.0000000000 
     End
     Lattice
            5.6793054300     0.0000000000     0.0000000000
            0.0000000000     5.6793054300     0.0000000000
            0.0000000000     0.0000000000     5.9210852200
     End
     charge 0.0
   End
   task GeometryOptimization
---
ID: 'CsPbBr3_C_EOS_ab_096'
ReferenceEngineID: None
AMSInput: |
   system
     Atoms
                Br       0.0000000000       0.0000000000       2.9605400000 
                Br       2.9007300000       0.0000000000       0.0000000000 
                Br       0.0000000000       2.9007300000       0.0000000000 
                Cs       2.9007300000       2.9007300000       2.9605400000 
                Pb       0.0000000000       0.0000000000       0.0000000000 
     End
     Lattice
            5.8014550100     0.0000000000     0.0000000000
            0.0000000000     5.8014550100     0.0000000000
            0.0000000000     0.0000000000     5.9210852200
     End
     charge 0.0
   End
   task GeometryOptimization
---
ID: 'CsPbBr3_C_EOS_ab_100'
ReferenceEngineID: None
AMSInput: |
   system
     Atoms
                Br       0.0000000000       0.0000000000       2.9605400000 
                Br       2.9605400000       0.0000000000       0.0000000000 
                Br       0.0000000000       2.9605400000       0.0000000000 
                Cs       2.9605400000       2.9605400000       2.9605400000 
                Pb       0.0000000000       0.0000000000       0.0000000000 
     End
     Lattice
            5.9210852200     0.0000000000     0.0000000000
            0.0000000000     5.9210852200     0.0000000000
            0.0000000000     0.0000000000     5.9210852200
     End
     charge 0.0
   End
   task GeometryOptimization
---
ID: 'CsPbBr3_C_EOS_ab_104'
ReferenceEngineID: None
AMSInput: |
   system
     Atoms
                Br       0.0000000000       0.0000000000       2.9605400000 
                Br       3.0191700000       0.0000000000       0.0000000000 
                Br       0.0000000000       3.0191700000       0.0000000000 
                Cs       3.0191700000       3.0191700000       2.9605400000 
                Pb       0.0000000000       0.0000000000       0.0000000000 
     End
     Lattice
            6.0383458200     0.0000000000     0.0000000000
            0.0000000000     6.0383458200     0.0000000000
            0.0000000000     0.0000000000     5.9210852200
     End
     charge 0.0
   End
   task GeometryOptimization
---
ID: 'CsPbBr3_C_EOS_ab_108'
ReferenceEngineID: None
AMSInput: |
   system
     Atoms
                Br       0.0000000000       0.0000000000       2.9605400000 
                Br       3.0766900000       0.0000000000       0.0000000000 
                Br       0.0000000000       3.0766900000       0.0000000000 
                Cs       3.0766900000       3.0766900000       2.9605400000 
                Pb       0.0000000000       0.0000000000       0.0000000000 
     End
     Lattice
            6.1533722600     0.0000000000     0.0000000000
            0.0000000000     6.1533722600     0.0000000000
            0.0000000000     0.0000000000     5.9210852200
     End
     charge 0.0
   End
   task GeometryOptimization
---
ID: 'CsPbBr3_C_EOS_ab_112'
ReferenceEngineID: None
AMSInput: |
   system
     Atoms
                Br       0.0000000000       0.0000000000       2.9605400000 
                Br       3.1331400000       0.0000000000       0.0000000000 
                Br       0.0000000000       3.1331400000       0.0000000000 
                Cs       3.1331400000       3.1331400000       2.9605400000 
                Pb       0.0000000000       0.0000000000       0.0000000000 
     End
     Lattice
            6.2662875900     0.0000000000     0.0000000000
            0.0000000000     6.2662875900     0.0000000000
            0.0000000000     0.0000000000     5.9210852200
     End
     charge 0.0
   End
   task GeometryOptimization
---
ID: 'CsPbBr3_C_EOS_ab_116'
ReferenceEngineID: None
AMSInput: |
   system
     Atoms
                Br       0.0000000000       0.0000000000       2.9605400000 
                Br       3.1886000000       0.0000000000       0.0000000000 
                Br       0.0000000000       3.1886000000       0.0000000000 
                Cs       3.1886000000       3.1886000000       2.9605400000 
                Pb       0.0000000000       0.0000000000       0.0000000000 
     End
     Lattice
            6.3772039500     0.0000000000     0.0000000000
            0.0000000000     6.3772039500     0.0000000000
            0.0000000000     0.0000000000     5.9210852200
     End
     charge 0.0
   End
   task GeometryOptimization
---
ID: 'CsPbBr3_C_EOS_ab_120'
ReferenceEngineID: None
AMSInput: |
   system
     Atoms
                Br       0.0000000000       0.0000000000       2.9605400000 
                Br       3.2431100000       0.0000000000       0.0000000000 
                Br       0.0000000000       3.2431100000       0.0000000000 
                Cs       3.2431100000       3.2431100000       2.9605400000 
                Pb       0.0000000000       0.0000000000       0.0000000000 
     End
     Lattice
            6.4862238800     0.0000000000     0.0000000000
            0.0000000000     6.4862238800     0.0000000000
            0.0000000000     0.0000000000     5.9210852200
     End
     charge 0.0
   End
   task GeometryOptimization
---
ID: 'CsPbBr3_C_EOS_abc_080'
ReferenceEngineID: None
AMSInput: |
   system
     Atoms
                Br       0.0000000000       0.0000000000       2.7483200000 
                Br       2.7483200000       0.0000000000       0.0000000000 
                Br       0.0000000000       2.7483200000       0.0000000000 
                Cs       2.7483200000       2.7483200000       2.7483200000 
                Pb       0.0000000000       0.0000000000       0.0000000000 
     End
     Lattice
            5.4966486100     0.0000000000     0.0000000000
            0.0000000000     5.4966486100     0.0000000000
            0.0000000000     0.0000000000     5.4966486100
     End
     charge 0.0
   End
   task GeometryOptimization
---
ID: 'CsPbBr3_C_EOS_abc_084'
ReferenceEngineID: None
AMSInput: |
   system
     Atoms
                Br       0.0000000000       0.0000000000       2.7933900000 
                Br       2.7933900000       0.0000000000       0.0000000000 
                Br       0.0000000000       2.7933900000       0.0000000000 
                Cs       2.7933900000       2.7933900000       2.7933900000 
                Pb       0.0000000000       0.0000000000       0.0000000000 
     End
     Lattice
            5.5867736200     0.0000000000     0.0000000000
            0.0000000000     5.5867736200     0.0000000000
            0.0000000000     0.0000000000     5.5867736200
     End
     charge 0.0
   End
   task GeometryOptimization
---
ID: 'CsPbBr3_C_EOS_abc_088'
ReferenceEngineID: None
AMSInput: |
   system
     Atoms
                Br       0.0000000000       0.0000000000       2.8370400000 
                Br       2.8370400000       0.0000000000       0.0000000000 
                Br       0.0000000000       2.8370400000       0.0000000000 
                Cs       2.8370400000       2.8370400000       2.8370400000 
                Pb       0.0000000000       0.0000000000       0.0000000000 
     End
     Lattice
            5.6740810600     0.0000000000     0.0000000000
            0.0000000000     5.6740810600     0.0000000000
            0.0000000000     0.0000000000     5.6740810600
     End
     charge 0.0
   End
   task GeometryOptimization
---
ID: 'CsPbBr3_C_EOS_abc_092'
ReferenceEngineID: None
AMSInput: |
   system
     Atoms
                Br       0.0000000000       0.0000000000       2.8793900000 
                Br       2.8793900000       0.0000000000       0.0000000000 
                Br       0.0000000000       2.8793900000       0.0000000000 
                Cs       2.8793900000       2.8793900000       2.8793900000 
                Pb       0.0000000000       0.0000000000       0.0000000000 
     End
     Lattice
            5.7587813200     0.0000000000     0.0000000000
            0.0000000000     5.7587813200     0.0000000000
            0.0000000000     0.0000000000     5.7587813200
     End
     charge 0.0
   End
   task GeometryOptimization
---
ID: 'CsPbBr3_C_EOS_abc_096'
ReferenceEngineID: None
AMSInput: |
   system
     Atoms
                Br       0.0000000000       0.0000000000       2.9205300000 
                Br       2.9205300000       0.0000000000       0.0000000000 
                Br       0.0000000000       2.9205300000       0.0000000000 
                Cs       2.9205300000       2.9205300000       2.9205300000 
                Pb       0.0000000000       0.0000000000       0.0000000000 
     End
     Lattice
            5.8410607500     0.0000000000     0.0000000000
            0.0000000000     5.8410607500     0.0000000000
            0.0000000000     0.0000000000     5.8410607500
     End
     charge 0.0
   End
   task GeometryOptimization
---
ID: 'CsPbBr3_C_EOS_abc_100'
ReferenceEngineID: None
AMSInput: |
   system
     Atoms
                Br       0.0000000000       0.0000000000       2.9605400000 
                Br       2.9605400000       0.0000000000       0.0000000000 
                Br       0.0000000000       2.9605400000       0.0000000000 
                Cs       2.9605400000       2.9605400000       2.9605400000 
                Pb       0.0000000000       0.0000000000       0.0000000000 
     End
     Lattice
            5.9210852200     0.0000000000     0.0000000000
            0.0000000000     5.9210852200     0.0000000000
            0.0000000000     0.0000000000     5.9210852200
     End
     charge 0.0
   End
   task GeometryOptimization
---
ID: 'CsPbBr3_C_EOS_abc_104'
ReferenceEngineID: None
AMSInput: |
   system
     Atoms
                Br       0.0000000000       0.0000000000       2.9995000000 
                Br       2.9995000000       0.0000000000       0.0000000000 
                Br       0.0000000000       2.9995000000       0.0000000000 
                Cs       2.9995000000       2.9995000000       2.9995000000 
                Pb       0.0000000000       0.0000000000       0.0000000000 
     End
     Lattice
            5.9990031700     0.0000000000     0.0000000000
            0.0000000000     5.9990031700     0.0000000000
            0.0000000000     0.0000000000     5.9990031700
     End
     charge 0.0
   End
   task GeometryOptimization
---
ID: 'CsPbBr3_C_EOS_abc_108'
ReferenceEngineID: None
AMSInput: |
   system
     Atoms
                Br       0.0000000000       0.0000000000       3.0374700000 
                Br       3.0374700000       0.0000000000       0.0000000000 
                Br       0.0000000000       3.0374700000       0.0000000000 
                Cs       3.0374700000       3.0374700000       3.0374700000 
                Pb       0.0000000000       0.0000000000       0.0000000000 
     End
     Lattice
            6.0749479800     0.0000000000     0.0000000000
            0.0000000000     6.0749479800     0.0000000000
            0.0000000000     0.0000000000     6.0749479800
     End
     charge 0.0
   End
   task GeometryOptimization
---
ID: 'CsPbBr3_C_EOS_abc_112'
ReferenceEngineID: None
AMSInput: |
   system
     Atoms
                Br       0.0000000000       0.0000000000       3.0745200000 
                Br       3.0745200000       0.0000000000       0.0000000000 
                Br       0.0000000000       3.0745200000       0.0000000000 
                Cs       3.0745200000       3.0745200000       3.0745200000 
                Pb       0.0000000000       0.0000000000       0.0000000000 
     End
     Lattice
            6.1490400200     0.0000000000     0.0000000000
            0.0000000000     6.1490400200     0.0000000000
            0.0000000000     0.0000000000     6.1490400200
     End
     charge 0.0
   End
   task GeometryOptimization
---
ID: 'CsPbBr3_C_EOS_abc_116'
ReferenceEngineID: None
AMSInput: |
   system
     Atoms
                Br       0.0000000000       0.0000000000       3.1106900000 
                Br       3.1106900000       0.0000000000       0.0000000000 
                Br       0.0000000000       3.1106900000       0.0000000000 
                Cs       3.1106900000       3.1106900000       3.1106900000 
                Pb       0.0000000000       0.0000000000       0.0000000000 
     End
     Lattice
            6.2213883000     0.0000000000     0.0000000000
            0.0000000000     6.2213883000     0.0000000000
            0.0000000000     0.0000000000     6.2213883000
     End
     charge 0.0
   End
   task GeometryOptimization
---
ID: 'CsPbBr3_C_EOS_abc_120'
ReferenceEngineID: None
AMSInput: |
   system
     Atoms
                Br       0.0000000000       0.0000000000       3.1460500000 
                Br       3.1460500000       0.0000000000       0.0000000000 
                Br       0.0000000000       3.1460500000       0.0000000000 
                Cs       3.1460500000       3.1460500000       3.1460500000 
                Pb       0.0000000000       0.0000000000       0.0000000000 
     End
     Lattice
            6.2920919500     0.0000000000     0.0000000000
            0.0000000000     6.2920919500     0.0000000000
            0.0000000000     0.0000000000     6.2920919500
     End
     charge 0.0
   End
   task GeometryOptimization
---
ID: 'CsPbBr3_O_DFE_Pristine'
ReferenceEngineID: None
AMSInput: |
   system
     Atoms
                Pb       0.0000000000       0.0000000000       5.8954600000 
                Pb       0.0000000000       0.0000000000      17.6863700000 
                Pb       0.0000000000       8.4078900000       5.8954600000 
                Pb       0.0000000000       8.4078900000      17.6863700000 
                Pb       8.0684100000       0.0000000000       5.8954600000 
                Pb       8.0684100000       0.0000000000      17.6863700000 
                Pb       8.0684100000       8.4078900000       5.8954600000 
                Pb       8.0684100000       8.4078900000      17.6863700000 
                Pb       4.0342000000       4.2039500000       5.8954600000 
                Pb       4.0342000000       4.2039500000      17.6863700000 
                Pb       4.0342000000      12.6118400000       5.8954600000 
                Pb       4.0342000000      12.6118400000      17.6863700000 
                Pb      12.1026100000       4.2039500000       5.8954600000 
                Pb      12.1026100000       4.2039500000      17.6863700000 
                Pb      12.1026100000      12.6118400000       5.8954600000 
                Pb      12.1026100000      12.6118400000      17.6863700000 
                Pb       0.0000000000       0.0000000000       0.0000000000 
                Pb       0.0000000000       0.0000000000      11.7909100000 
                Pb       0.0000000000       8.4078900000       0.0000000000 
                Pb       0.0000000000       8.4078900000      11.7909100000 
                Pb       8.0684100000       0.0000000000       0.0000000000 
                Pb       8.0684100000       0.0000000000      11.7909100000 
                Pb       8.0684100000       8.4078900000       0.0000000000 
                Pb       8.0684100000       8.4078900000      11.7909100000 
                Pb       4.0342000000       4.2039500000       0.0000000000 
                Pb       4.0342000000       4.2039500000      11.7909100000 
                Pb       4.0342000000      12.6118400000       0.0000000000 
                Pb       4.0342000000      12.6118400000      11.7909100000 
                Pb      12.1026100000       4.2039500000       0.0000000000 
                Pb      12.1026100000       4.2039500000      11.7909100000 
                Pb      12.1026100000      12.6118400000       0.0000000000 
                Pb      12.1026100000      12.6118400000      11.7909100000 
                Cs       7.9338900000       3.6863800000       2.9477300000 
                Cs       7.9338900000       3.6863800000      14.7386400000 
                Cs       7.9338900000      12.0942700000       2.9477300000 
                Cs       7.9338900000      12.0942700000      14.7386400000 
                Cs      16.0022900000       3.6863800000       2.9477300000 
                Cs      16.0022900000       3.6863800000      14.7386400000 
                Cs      16.0022900000      12.0942700000       2.9477300000 
                Cs      16.0022900000      12.0942700000      14.7386400000 
                Cs       0.1345200000       4.7215100000       8.8431800000 
                Cs       0.1345200000       4.7215100000      20.6340900000 
                Cs       0.1345200000      13.1294000000       8.8431800000 
                Cs       0.1345200000      13.1294000000      20.6340900000 
                Cs       8.2029200000       4.7215100000       8.8431800000 
                Cs       8.2029200000       4.7215100000      20.6340900000 
                Cs       8.2029200000      13.1294000000       8.8431800000 
                Cs       8.2029200000      13.1294000000      20.6340900000 
                Cs       3.8996900000       0.5175600000       8.8431800000 
                Cs       3.8996900000       0.5175600000      20.6340900000 
                Cs       3.8996900000       8.9254500000       8.8431800000 
                Cs       3.8996900000       8.9254500000      20.6340900000 
                Cs      11.9680900000       0.5175600000       8.8431800000 
                Cs      11.9680900000       0.5175600000      20.6340900000 
                Cs      11.9680900000       8.9254500000       8.8431800000 
                Cs      11.9680900000       8.9254500000      20.6340900000 
                Cs       4.1687200000       7.8903300000       2.9477300000 
                Cs       4.1687200000       7.8903300000      14.7386400000 
                Cs       4.1687200000      16.2982200000       2.9477300000 
                Cs       4.1687200000      16.2982200000      14.7386400000 
                Cs      12.2371200000       7.8903300000       2.9477300000 
                Cs      12.2371200000       7.8903300000      14.7386400000 
                Cs      12.2371200000      16.2982200000       2.9477300000 
                Cs      12.2371200000      16.2982200000      14.7386400000 
                Br       1.5678400000       2.5361900000       6.3152700000 
                Br       1.5678400000       2.5361900000      18.1061800000 
                Br       1.5678400000      10.9440800000       6.3152700000 
                Br       1.5678400000      10.9440800000      18.1061800000 
                Br       9.6362500000       2.5361900000       6.3152700000 
                Br       9.6362500000       2.5361900000      18.1061800000 
                Br       9.6362500000      10.9440800000       6.3152700000 
                Br       9.6362500000      10.9440800000      18.1061800000 
                Br       6.5005600000       5.8717000000       5.4756400000 
                Br       6.5005600000       5.8717000000      17.2665500000 
                Br       6.5005600000      14.2795900000       5.4756400000 
                Br       6.5005600000      14.2795900000      17.2665500000 
                Br      14.5689700000       5.8717000000       5.4756400000 
                Br      14.5689700000       5.8717000000      17.2665500000 
                Br      14.5689700000      14.2795900000       5.4756400000 
                Br      14.5689700000      14.2795900000      17.2665500000 
                Br       5.6020500000       1.6677500000       5.4756400000 
                Br       5.6020500000       1.6677500000      17.2665500000 
                Br       5.6020500000      10.0756400000       5.4756400000 
                Br       5.6020500000      10.0756400000      17.2665500000 
                Br      13.6704500000       1.6677500000       5.4756400000 
                Br      13.6704500000       1.6677500000      17.2665500000 
                Br      13.6704500000      10.0756400000       5.4756400000 
                Br      13.6704500000      10.0756400000      17.2665500000 
                Br       2.4663600000       6.7401400000       6.3152700000 
                Br       2.4663600000       6.7401400000      18.1061800000 
                Br       2.4663600000      15.1480300000       6.3152700000 
                Br       2.4663600000      15.1480300000      18.1061800000 
                Br      10.5347600000       6.7401400000       6.3152700000 
                Br      10.5347600000       6.7401400000      18.1061800000 
                Br      10.5347600000      15.1480300000       6.3152700000 
                Br      10.5347600000      15.1480300000      18.1061800000 
                Br       6.5005600000       5.8717000000       0.4198100000 
                Br       6.5005600000       5.8717000000      12.2107200000 
                Br       6.5005600000      14.2795900000       0.4198100000 
                Br       6.5005600000      14.2795900000      12.2107200000 
                Br      14.5689700000       5.8717000000       0.4198100000 
                Br      14.5689700000       5.8717000000      12.2107200000 
                Br      14.5689700000      14.2795900000       0.4198100000 
                Br      14.5689700000      14.2795900000      12.2107200000 
                Br       1.5678400000       2.5361900000      11.3711000000 
                Br       1.5678400000       2.5361900000      23.1620100000 
                Br       1.5678400000      10.9440800000      11.3711000000 
                Br       1.5678400000      10.9440800000      23.1620100000 
                Br       9.6362500000       2.5361900000      11.3711000000 
                Br       9.6362500000       2.5361900000      23.1620100000 
                Br       9.6362500000      10.9440800000      11.3711000000 
                Br       9.6362500000      10.9440800000      23.1620100000 
                Br       2.4663600000       6.7401400000      11.3711000000 
                Br       2.4663600000       6.7401400000      23.1620100000 
                Br       2.4663600000      15.1480300000      11.3711000000 
                Br       2.4663600000      15.1480300000      23.1620100000 
                Br      10.5347600000       6.7401400000      11.3711000000 
                Br      10.5347600000       6.7401400000      23.1620100000 
                Br      10.5347600000      15.1480300000      11.3711000000 
                Br      10.5347600000      15.1480300000      23.1620100000 
                Br       5.6020500000       1.6677500000       0.4198100000 
                Br       5.6020500000       1.6677500000      12.2107200000 
                Br       5.6020500000      10.0756400000       0.4198100000 
                Br       5.6020500000      10.0756400000      12.2107200000 
                Br      13.6704500000       1.6677500000       0.4198100000 
                Br      13.6704500000       1.6677500000      12.2107200000 
                Br      13.6704500000      10.0756400000       0.4198100000 
                Br      13.6704500000      10.0756400000      12.2107200000 
                Br       7.5089200000       8.3410400000       8.8431800000 
                Br       7.5089200000       8.3410400000      20.6340900000 
                Br       7.5089200000      16.7489400000       8.8431800000 
                Br       7.5089200000      16.7489400000      20.6340900000 
                Br      15.5773200000       8.3410400000       8.8431800000 
                Br      15.5773200000       8.3410400000      20.6340900000 
                Br      15.5773200000      16.7489400000       8.8431800000 
                Br      15.5773200000      16.7489400000      20.6340900000 
                Br       0.5594900000       0.0668500000       2.9477300000 
                Br       0.5594900000       0.0668500000      14.7386400000 
                Br       0.5594900000       8.4747400000       2.9477300000 
                Br       0.5594900000       8.4747400000      14.7386400000 
                Br       8.6279000000       0.0668500000       2.9477300000 
                Br       8.6279000000       0.0668500000      14.7386400000 
                Br       8.6279000000       8.4747400000       2.9477300000 
                Br       8.6279000000       8.4747400000      14.7386400000 
                Br       3.4747100000       4.2707900000       2.9477300000 
                Br       3.4747100000       4.2707900000      14.7386400000 
                Br       3.4747100000      12.6786800000       2.9477300000 
                Br       3.4747100000      12.6786800000      14.7386400000 
                Br      11.5431200000       4.2707900000       2.9477300000 
                Br      11.5431200000       4.2707900000      14.7386400000 
                Br      11.5431200000      12.6786800000       2.9477300000 
                Br      11.5431200000      12.6786800000      14.7386400000 
                Br       4.5936900000       4.1371000000       8.8431800000 
                Br       4.5936900000       4.1371000000      20.6340900000 
                Br       4.5936900000      12.5449900000       8.8431800000 
                Br       4.5936900000      12.5449900000      20.6340900000 
                Br      12.6621000000       4.1371000000       8.8431800000 
                Br      12.6621000000       4.1371000000      20.6340900000 
                Br      12.6621000000      12.5449900000       8.8431800000 
                Br      12.6621000000      12.5449900000      20.6340900000 
     End
     Lattice
           16.1368103030     0.0000000000     0.0000000000
            0.0000000000    16.8157806400     0.0000000000
            0.0000000000     0.0000000000    23.5818214420
     End
     charge 0.0
   End
   task SinglePoint
---
ID: 'CsPbBr3_O_DFE_VBr_a'
ReferenceEngineID: None
AMSInput: |
   system
     Atoms
                Pb      16.1358500000       0.0026600000       5.8907300000 
                Pb       0.0059700000       0.0034700000      17.6868100000 
                Pb      16.1267300000       8.4118000000       5.8916200000 
                Pb       0.0115500000       8.4009300000      17.6870700000 
                Pb       8.0637800000       0.0020200000       5.8927500000 
                Pb       8.0596200000       0.0035900000      17.6841400000 
                Pb       8.0749100000       8.4121500000       5.8967600000 
                Pb       8.0692800000       8.4050000000      17.6848200000 
                Pb       4.0293500000       4.2042400000       5.7297000000 
                Pb       4.0468900000       4.2046800000      17.7333700000 
                Pb       4.0313400000      12.6119300000       5.9024100000 
                Pb       4.0348200000      12.6074100000      17.6848800000 
                Pb      12.1034500000       4.2088500000       5.9093400000 
                Pb      12.1030300000       4.2027600000      17.6830600000 
                Pb      12.1046500000      12.6161500000       5.8923200000 
                Pb      12.1030200000      12.6094100000      17.6884700000 
                Pb      16.1358500000       0.0026500000       0.0047500000 
                Pb       0.0059800000       0.0034900000      11.7904900000 
                Pb      16.1267200000       8.4118100000       0.0038500000 
                Pb       0.0116400000       8.4008600000      11.7902200000 
                Pb       8.0637900000       0.0020200000       0.0027300000 
                Pb       8.0595800000       0.0036100000      11.7931700000 
                Pb       8.0749200000       8.4121500000      23.5805400000 
                Pb       8.0692700000       8.4049800000      11.7924900000 
                Pb       4.0293400000       4.2042400000       0.1658200000 
                Pb       4.0469200000       4.2046300000      11.7439200000 
                Pb       4.0313300000      12.6119300000      23.5748900000 
                Pb       4.0348300000      12.6074200000      11.7924400000 
                Pb      12.1034400000       4.2088500000      23.5679600000 
                Pb      12.1030200000       4.2027500000      11.7942500000 
                Pb      12.1046500000      12.6161600000       0.0031600000 
                Pb      12.1030100000      12.6094600000      11.7888400000 
                Cs       8.0484700000       3.6513200000       2.9477400000 
                Cs       7.9174500000       3.6657200000      14.7386500000 
                Cs       7.9431400000      12.0691000000       2.9477400000 
                Cs       7.9336000000      12.0758900000      14.7386600000 
                Cs      15.9369600000       3.6393000000       2.9477400000 
                Cs      16.0372900000       3.6717800000      14.7386600000 
                Cs      16.0023900000      12.0596700000       2.9477400000 
                Cs      15.9970100000      12.0765800000      14.7386700000 
                Cs       0.1549000000       4.7335500000       8.8340900000 
                Cs       0.1549000000       4.7335600000      20.6432200000 
                Cs       0.1326400000      13.1501500000       8.8484400000 
                Cs       0.1326400000      13.1501600000      20.6288700000 
                Cs       8.1621900000       4.7361300000       8.8465900000 
                Cs       8.1621900000       4.7361400000      20.6307200000 
                Cs       8.2015800000      13.1537300000       8.8513700000 
                Cs       8.2015800000      13.1537300000      20.6259500000 
                Cs       3.8876900000       0.5450100000       8.8406500000 
                Cs       3.8877000000       0.5450100000      20.6366700000 
                Cs       3.8860400000       8.9325400000       8.8265700000 
                Cs       3.8860200000       8.9325200000      20.6507100000 
                Cs      11.9578800000       0.5348100000       8.8518400000 
                Cs      11.9578800000       0.5348200000      20.6254800000 
                Cs      11.9599400000       8.9449700000       8.8532900000 
                Cs      11.9599400000       8.9449800000      20.6240200000 
                Cs       4.2105800000       7.9104100000       2.9477500000 
                Cs       4.1802500000       7.8566900000      14.7386500000 
                Cs       4.2004100000      16.1847500000       2.9477400000 
                Cs       4.1754200000      16.2849400000      14.7386500000 
                Cs      12.2363700000       7.8719000000       2.9477500000 
                Cs      12.2505600000       7.8750300000      14.7386600000 
                Cs      12.2412800000      16.2751600000       2.9477500000 
                Cs      12.2510500000      16.2799700000      14.7386600000 
                Br       1.5426100000       2.5811800000       6.2195400000 
                Br       1.5636300000       2.5349300000      18.1375800000 
                Br       1.5626800000      10.9507000000       6.3435300000 
                Br       1.5619900000      10.9479600000      18.1354800000 
                Br       9.6158300000       2.5560600000       6.3370100000 
                Br       9.6210600000       2.5439000000      18.1443100000 
                Br       9.6223500000      10.9593800000       6.3457100000 
                Br       9.6290500000      10.9488400000      18.1392800000 
                Br       6.5087100000       5.8679200000       5.3655800000 
                Br       6.5150700000       5.8624000000      17.2517600000 
                Br       6.5219800000      14.2683000000       5.4387700000 
                Br       6.5081100000      14.2751000000      17.2352800000 
                Br      14.5865000000       5.8633800000       5.4331000000 
                Br      14.5823000000       5.8585200000      17.2389400000 
                Br      14.5815100000      14.2759000000       5.4305200000 
                Br      14.5742500000      14.2769900000      17.2404800000 
                Br       5.5908300000       1.6720700000       5.3584100000 
                Br       5.5990500000       1.6561500000      17.2472900000 
                Br       5.5978200000      10.0786300000       5.4417300000 
                Br       5.5972300000      10.0647400000      17.2381500000 
                Br      13.6656000000       1.6726900000       5.4315000000 
                Br      13.6750200000       1.6683000000      17.2359300000 
                Br      13.6587200000      10.0762600000       5.4237000000 
                Br      13.6818400000      10.0753600000      17.2382800000 
                Br       2.4608200000       6.7375900000       6.2407400000 
                Br       2.4748100000       6.7435800000      18.1567900000 
                Br       2.4646800000      15.1555600000       6.3400500000 
                Br       2.4684700000      15.1423000000      18.1446200000 
                Br      10.5355400000       6.7439100000       6.3491500000 
                Br      10.5366900000       6.7344400000      18.1414200000 
                Br      10.5304800000      15.1551500000       6.3476700000 
                Br      10.5337800000      15.1436400000      18.1385300000 
                Br       6.5091900000       5.8674400000       0.5296800000 
                Br       6.5151000000       5.8623900000      12.2255300000 
                Br       6.5219600000      14.2683300000       0.4567400000 
                Br       6.5081000000      14.2751100000      12.2420800000 
                Br      14.5864900000       5.8634100000       0.4623900000 
                Br      14.5822900000       5.8585600000      12.2384300000 
                Br      14.5815100000      14.2759000000       0.4649800000 
                Br      14.5742600000      14.2769500000      12.2368300000 
                Br       1.5636200000       2.5348900000      11.3398000000 
                Br       1.5427100000       2.5810500000      23.2576900000 
                Br       1.5616600000      10.9479500000      11.3405600000 
                Br       1.5626900000      10.9507100000      23.1337300000 
                Br       9.6210500000       2.5439200000      11.3331200000 
                Br       9.6158300000       2.5560600000      23.1402400000 
                Br       9.6290700000      10.9488200000      11.3381100000 
                Br       9.6223500000      10.9593800000      23.1315400000 
                Br       2.4742800000       6.7425700000      11.3193600000 
                Br       2.4608100000       6.7375600000      23.2364800000 
                Br       2.4684700000      15.1422800000      11.3327500000 
                Br       2.4646500000      15.1555300000      23.1371700000 
                Br      10.5366800000       6.7344300000      11.3359700000 
                Br      10.5355400000       6.7439000000      23.1281100000 
                Br      10.5338100000      15.1436400000      11.3388800000 
                Br      10.5305100000      15.1551700000      23.1296200000 
                Br       5.5908600000       1.6720900000       0.5370600000 
                Br       5.5991000000       1.6560900000      12.2300400000 
                Br       5.5978300000      10.0786400000       0.4538000000 
                Br       5.5972300000      10.0647400000      12.2392000000 
                Br      13.6656000000       1.6726900000       0.4641100000 
                Br      13.6750200000       1.6683000000      12.2414100000 
                Br      13.6587300000      10.0762500000       0.4718100000 
                Br      13.6819000000      10.0752800000      12.2390200000 
                Br       7.4662100000       8.3363500000       8.8384700000 
                Br       7.4661700000       8.3363800000      20.6388500000 
                Br       7.4697600000      16.7495800000       8.8366200000 
                Br       7.4697500000      16.7495700000      20.6407100000 
                Br      15.5501000000       8.3406700000       8.8405500000 
                Br      15.5501100000       8.3406500000      20.6367800000 
                Br      15.5482000000      16.7533000000       8.8352500000 
                Br      15.5481800000      16.7532900000      20.6420800000 
                Br       0.6297100000       0.1012900000       2.9477500000 
                Br       0.5953800000       0.0686800000      14.7386700000 
                Br       0.6208000000       8.4527600000       2.9477400000 
                Br       0.6027000000       8.4785000000      14.7386200000 
                Br       8.6769500000       0.0607900000       2.9477600000 
                Br       8.6713800000       0.0716300000      14.7386600000 
                Br       8.6566100000       8.4758700000       2.9477500000 
                Br       8.6740300000       8.4839800000      14.7386600000 
                Br       3.5599100000       4.2506000000      14.7381100000 
                Br       3.4524500000      12.6492900000       2.9477600000 
                Br       3.4717600000      12.6842800000      14.7386800000 
                Br      11.5711400000       4.2747000000       2.9477400000 
                Br      11.5369700000       4.2734500000      14.7386700000 
                Br      11.5324800000      12.6838700000       2.9477500000 
                Br      11.5368200000      12.6811000000      14.7386600000 
                Br       4.4656100000       4.1679200000       8.6885700000 
                Br       4.4656200000       4.1679500000      20.7887400000 
                Br       4.5988200000      12.5415900000       8.8387300000 
                Br       4.5988600000      12.5415300000      20.6386200000 
                Br      12.6743700000       4.1324400000       8.8358000000 
                Br      12.6744100000       4.1324200000      20.6415300000 
                Br      12.6702000000      12.5440600000       8.8375600000 
                Br      12.6702200000      12.5440800000      20.6397600000 
     End
     Lattice
           16.1368103030     0.0000000000     0.0000000000
            0.0000000000    16.8157806400     0.0000000000
            0.0000000000     0.0000000000    23.5818214420
     End
     charge 0.0
   End
   task SinglePoint
---
ID: 'CsPbBr3_O_DFE_VBr_e'
ReferenceEngineID: None
AMSInput: |
   system
     Atoms
                Pb       0.0250600000       0.0250900000       5.8974100000 
                Pb       0.0001700000       0.0000800000      17.6859500000 
                Pb      16.1308800000       8.4258500000       5.9026200000 
                Pb       0.0001100000       8.4095400000      17.6853500000 
                Pb       8.0689000000       0.0114400000       5.9005500000 
                Pb       8.0675800000      16.8151200000      17.6860500000 
                Pb       7.9485700000       8.3017100000       5.9047400000 
                Pb       8.0679700000       8.4085600000      17.6875200000 
                Pb       4.1451600000       4.3238300000       5.9021500000 
                Pb       4.0329600000       4.2039600000      17.6787100000 
                Pb       4.0360200000      12.6128700000       5.8932300000 
                Pb       4.0347500000      12.6134100000      17.6882700000 
                Pb      12.1094700000       4.2042000000       5.8862800000 
                Pb      12.1026800000       4.2034300000      17.6860300000 
                Pb      12.0649900000      12.6011800000       5.9030400000 
                Pb      12.1037900000      12.6143900000      17.6898200000 
                Pb      16.1296400000      16.8147200000       0.0008700000 
                Pb      16.1342800000      16.8149900000      11.7905900000 
                Pb      16.1251600000       8.4121300000      23.5751200000 
                Pb      16.1357300000       8.4077600000      11.7927200000 
                Pb       8.0709500000      16.8083700000       0.0006100000 
                Pb       8.0648000000      16.8031400000      11.7968100000 
                Pb       8.0702200000       8.4007500000       0.0060900000 
                Pb       8.0659700000       8.4167100000      11.7977600000 
                Pb       4.0387300000       4.2082400000       0.0010900000 
                Pb       4.0335600000       4.2020000000      11.7795600000 
                Pb       4.0320600000      12.6177700000      23.5772800000 
                Pb       4.0321300000      12.6189300000      11.7913800000 
                Pb      12.1042500000       4.2040400000       0.0084000000 
                Pb      12.1169600000       4.2056100000      11.7990600000 
                Pb      12.1002100000      12.6110800000       0.0076800000 
                Pb      12.1041700000      12.6116800000      11.7918600000 
                Cs       7.9299300000       3.6317800000       2.9437400000 
                Cs       7.9293300000       3.6682100000      14.7392300000 
                Cs       7.9338500000      12.0491800000       2.9560100000 
                Cs       7.9341400000      12.0763700000      14.7394200000 
                Cs      16.0245700000       3.6614100000       2.9500400000 
                Cs      16.0030500000       3.6624300000      14.7400500000 
                Cs      15.9819800000      12.0935600000       2.9764600000 
                Cs      16.0025800000      12.0737100000      14.7394200000 
                Cs       0.1523000000       4.7219300000       8.8111200000 
                Cs       0.1314800000       4.7429800000      20.6322200000 
                Cs       0.1301100000      13.1614600000       8.8334000000 
                Cs       0.1322700000      13.1518500000      20.6328400000 
                Cs       8.2894500000       4.7195900000       8.9701400000 
                Cs       8.2075200000       4.7409900000      20.6363100000 
                Cs       8.2287200000      13.1308200000       8.8036200000 
                Cs       8.2043500000      13.1489000000      20.6337500000 
                Cs       3.8883300000       0.5449700000       8.8369900000 
                Cs       3.8852600000       0.5368800000      20.6341400000 
                Cs       3.8537700000       8.9750100000       8.8762000000 
                Cs       3.8862300000       8.9453300000      20.6282100000 
                Cs      11.9696800000       0.5297200000       8.8421100000 
                Cs      11.9609900000       0.5333700000      20.6333600000 
                Cs      11.9471900000       8.9315000000       8.8198100000 
                Cs      11.9555900000       8.9437900000      20.6336500000 
                Cs       4.0720400000       7.9659400000       2.8446900000 
                Cs       4.1810400000       7.8744200000      14.7383900000 
                Cs       4.1733400000      16.2881500000       2.9629000000 
                Cs       4.1775900000      16.2825800000      14.7389800000 
                Cs      12.2306000000       7.8752100000       2.9514400000 
                Cs      12.2513300000       7.8747000000      14.7395000000 
                Cs      12.2554900000      16.2720200000       2.9564700000 
                Cs      12.2514700000      16.2769800000      14.7387000000 
                Br       1.7781000000       2.5415800000       6.2386600000 
                Br       1.5532000000       2.5432200000      18.1389100000 
                Br       1.5469700000      10.9657200000       6.3394100000 
                Br       1.5613900000      10.9483300000      18.1421700000 
                Br       9.5736900000       2.6097500000       6.2940000000 
                Br       9.6306700000       2.5394300000      18.1371000000 
                Br       9.6255200000      10.7656800000       6.2429200000 
                Br       9.6286100000      10.9482200000      18.1405600000 
                Br       6.5076700000       5.8686100000      17.2309700000 
                Br       6.5202800000      14.2700600000       5.4486500000 
                Br       6.5064400000      14.2779800000      17.2319700000 
                Br      14.5957100000       5.8586400000       5.4463200000 
                Br      14.5751100000       5.8688700000      17.2285600000 
                Br      14.5326100000      14.3216200000       5.5181700000 
                Br      14.5759100000      14.2766000000      17.2352900000 
                Br       5.6389700000       1.7259800000       5.4269600000 
                Br       5.6050100000       1.6713900000      17.2339700000 
                Br       5.5333000000      10.0181100000       5.4437700000 
                Br       5.6041400000      10.0764500000      17.2367300000 
                Br      13.6745300000       1.6720900000       5.4453200000 
                Br      13.6706600000       1.6713200000      17.2326500000 
                Br      13.6573200000      10.0469700000       5.4645300000 
                Br      13.6726300000      10.0780400000      17.2354300000 
                Br       2.5249500000       6.7987200000       6.3132700000 
                Br       2.4635400000       6.7365000000      18.1383100000 
                Br       2.4749800000      15.1504400000       6.3312900000 
                Br       2.4665900000      15.1439500000      18.1394700000 
                Br      10.4530900000       6.6847300000       6.3336300000 
                Br      10.5350200000       6.7361800000      18.1405600000 
                Br      10.5454700000      15.1677600000       6.3349300000 
                Br      10.5347300000      15.1449800000      18.1395000000 
                Br       6.5112000000       5.8712200000       0.5072500000 
                Br       6.5041700000       5.8673900000      12.2391300000 
                Br       6.5109900000      14.2690700000       0.4597300000 
                Br       6.5093100000      14.2703900000      12.2381300000 
                Br      14.5889600000       5.8593400000       0.4641600000 
                Br      14.5907400000       5.8550500000      12.2362100000 
                Br      14.5884800000      14.2622100000       0.4461900000 
                Br      14.5748500000      14.2712400000      12.2479100000 
                Br       1.5499800000       2.5414900000      11.3235600000 
                Br       1.5498900000       2.5544200000      23.1396700000 
                Br       1.5541900000      10.9523100000      11.3302300000 
                Br       1.5548800000      10.9510600000      23.1305800000 
                Br       9.6484500000       2.5164000000      11.3679200000 
                Br       9.6072600000       2.5579600000      23.1825600000 
                Br       9.6249000000      10.9466900000      11.3289000000 
                Br       9.6301500000      10.9489100000      23.1376300000 
                Br       2.4630600000       6.7351900000      11.3331200000 
                Br       2.4701800000       6.7529200000      23.1380600000 
                Br       2.4677800000      15.1504400000      11.3384600000 
                Br       2.4650700000      15.1499100000      23.1298100000 
                Br      10.5396500000       6.7386800000      11.3325300000 
                Br      10.5363600000       6.7424200000      23.1347800000 
                Br      10.5374200000      15.1465400000      11.3380500000 
                Br      10.5357200000      15.1513500000      23.1303500000 
                Br       5.6006700000       1.6749500000       0.4555500000 
                Br       5.6056000000       1.6688000000      12.2421800000 
                Br       5.6106200000      10.0868800000       0.4391000000 
                Br       5.6011000000      10.0810800000      12.2433300000 
                Br      13.6576500000       1.6609600000       0.4564100000 
                Br      13.6672000000       1.6684900000      12.2470400000 
                Br      13.6674400000      10.0749700000       0.4517800000 
                Br      13.6728100000      10.0730900000      12.2401300000 
                Br       7.4204400000       8.2764100000       8.8583200000 
                Br       7.4632800000       8.3342600000      20.6321000000 
                Br       7.4770400000      16.7457200000       8.8523000000 
                Br       7.4677500000      16.7466500000      20.6363000000 
                Br      15.5418900000       8.3375400000       8.8512300000 
                Br      15.5327100000       8.3362500000      20.6324100000 
                Br      15.5571400000      16.7763400000       8.8533100000 
                Br      15.5318700000      16.7425500000      20.6336600000 
                Br       0.5845900000       0.0644400000       2.9380400000 
                Br       0.6018400000       0.0717600000      14.7450900000 
                Br       0.5613700000       8.4817700000       2.9458400000 
                Br       0.6036900000       8.4799200000      14.7407100000 
                Br       8.6648300000       0.0686300000       2.9458100000 
                Br       8.6756600000       0.0732300000      14.7442900000 
                Br       8.6058200000       8.3809700000       2.9689000000 
                Br       8.6749100000       8.4795400000      14.7333200000 
                Br       3.5268900000       4.3416200000       2.9590600000 
                Br       3.4702900000       4.2743900000      14.7272300000 
                Br       3.4599200000      12.6740500000       2.9402400000 
                Br       3.4727300000      12.6827000000      14.7416100000 
                Br      11.5076000000       4.2715200000       2.9452400000 
                Br      11.5383700000       4.2791500000      14.7395400000 
                Br      11.5345700000      12.6784300000       2.9464700000 
                Br      11.5354500000      12.6795900000      14.7433200000 
                Br       4.6886600000       4.1726200000       8.8382700000 
                Br       4.6102500000       4.1387300000      20.6283200000 
                Br       4.6081500000      12.5477900000       8.8450700000 
                Br       4.5992400000      12.5405500000      20.6331800000 
                Br      12.6607800000       4.1302100000       8.8426700000 
                Br      12.6622000000       4.1282100000      20.6361700000 
                Br      12.6600500000      12.5354800000       8.8498900000 
                Br      12.6641600000      12.5374300000      20.6362400000 
     End
     Lattice
           16.1368103030     0.0000000000     0.0000000000
            0.0000000000    16.8157806400     0.0000000000
            0.0000000000     0.0000000000    23.5818214420
     End
     charge 0.0
   End
   task SinglePoint
---
ID: 'CsPbBr3_O_DFE_VCs'
ReferenceEngineID: None
AMSInput: |
   system
     Atoms
                Pb       0.0172800000       0.0206400000       5.8938200000 
                Pb      16.1346400000       0.0006300000      17.6891500000 
                Pb       0.0118600000       8.3937300000       5.8916000000 
                Pb      16.1330000000       8.4071700000      17.6884700000 
                Pb       8.0649900000       0.0871500000       5.8390200000 
                Pb       8.0626000000       0.0067800000      17.7114000000 
                Pb       8.0522300000       8.3573500000       5.8662200000 
                Pb       8.0650200000       8.4023900000      17.6959400000 
                Pb       4.1022700000       4.2005100000       5.8347000000 
                Pb       4.0377700000       4.2056100000      17.7066000000 
                Pb       4.0567800000      12.6258800000       5.8885500000 
                Pb       4.0365000000      12.6148300000      17.6901400000 
                Pb      12.0530900000       4.1955000000       5.8511100000 
                Pb      12.1060600000       4.2031100000      17.7125700000 
                Pb      12.0705000000      12.6178400000       5.8971500000 
                Pb      12.1001600000      12.6143700000      17.6898600000 
                Pb       0.0172900000       0.0206000000       0.0020500000 
                Pb      16.1345600000       0.0005700000      11.7880500000 
                Pb       0.0119000000       8.3933900000       0.0035700000 
                Pb      16.1329700000       8.4071800000      11.7888300000 
                Pb       8.0650200000       0.0871300000       0.0564800000 
                Pb       8.0624600000       0.0071200000      11.7655100000 
                Pb       8.0522600000       8.3573700000       0.0292700000 
                Pb       8.0648900000       8.4021600000      11.7813800000 
                Pb       4.1022400000       4.2005400000       0.0611300000 
                Pb       4.0378500000       4.2054500000      11.7718300000 
                Pb       4.0567900000      12.6258500000       0.0069300000 
                Pb       4.0365400000      12.6148700000      11.7871200000 
                Pb      12.0530800000       4.1955200000       0.0443600000 
                Pb      12.1060100000       4.2030600000      11.7646700000 
                Pb      12.0704700000      12.6178300000      23.5801300000 
                Pb      12.1000800000      12.6144400000      11.7874000000 
                Cs       7.9426700000       3.6680400000      14.7386300000 
                Cs       7.9334400000      12.1265900000       2.9477300000 
                Cs       7.9348900000      12.0826800000      14.7386200000 
                Cs      15.9487300000       3.6899700000       2.9477600000 
                Cs      16.0004500000       3.6741200000      14.7386200000 
                Cs      15.9910500000      12.0898500000       2.9477400000 
                Cs      16.0011900000      12.0825300000      14.7386200000 
                Cs       0.1384800000       4.7236000000       8.8205600000 
                Cs       0.1384100000       4.7235600000      20.6567200000 
                Cs       0.1367900000      13.1367400000       8.8292400000 
                Cs       0.1367900000      13.1367100000      20.6480000000 
                Cs       8.1884700000       4.7259900000       8.8117100000 
                Cs       8.1885900000       4.7260100000      20.6655600000 
                Cs       8.2066800000      13.1483200000       8.8165300000 
                Cs       8.2066800000      13.1483200000      20.6607200000 
                Cs       3.9078100000       0.5252900000       8.8317200000 
                Cs       3.9078100000       0.5252100000      20.6455200000 
                Cs       3.8970400000       8.9223600000       8.8252500000 
                Cs       3.8970400000       8.9224500000      20.6520600000 
                Cs      11.9430800000       0.5244500000       8.8206100000 
                Cs      11.9430600000       0.5244700000      20.6566200000 
                Cs      11.9608100000       8.9350800000       8.8336000000 
                Cs      11.9608200000       8.9350900000      20.6436500000 
                Cs       4.2250400000       7.8513200000       2.9477400000 
                Cs       4.1749400000       7.8765200000      14.7385700000 
                Cs       4.2186900000      16.3340000000       2.9477500000 
                Cs       4.1784600000      16.2886700000      14.7386700000 
                Cs      12.2207800000       7.8726600000       2.9477300000 
                Cs      12.2352000000       7.8725200000      14.7386200000 
                Cs      12.2225100000      16.3193800000       2.9477400000 
                Cs      12.2307100000      16.2923600000      14.7386200000 
                Br       1.5894400000       2.5359100000       6.3272900000 
                Br       1.5673000000       2.5369000000      18.0985500000 
                Br       1.5737500000      10.9395600000       6.3290200000 
                Br       1.5671900000      10.9467500000      18.1055400000 
                Br       9.7064600000       2.4772600000       6.4583000000 
                Br       9.6301000000       2.5470300000      18.0947600000 
                Br       9.6358600000      10.9230400000       6.3220200000 
                Br       9.6364900000      10.9420700000      18.0990300000 
                Br       6.5328000000       5.8530700000       5.4723700000 
                Br       6.5025400000       5.8763000000      17.2393700000 
                Br       6.5074000000      14.2978400000       5.5028200000 
                Br       6.5026500000      14.2854900000      17.2454100000 
                Br      14.5589100000       5.8726300000       5.5204700000 
                Br      14.5716400000       5.8761100000      17.2442400000 
                Br      14.5648500000      14.2846300000       5.4905700000 
                Br      14.5687000000      14.2816100000      17.2460100000 
                Br       5.5120800000       1.5883200000       5.5970900000 
                Br       5.6092200000       1.6748300000      17.2401200000 
                Br       5.6044700000      10.0821000000       5.4834200000 
                Br       5.6026700000      10.0762100000      17.2497300000 
                Br      13.6805500000       1.6767800000       5.4889400000 
                Br      13.6748500000       1.6691500000      17.2440200000 
                Br      13.6713800000      10.0744200000       5.4742900000 
                Br      13.6709900000      10.0798700000      17.2435700000 
                Br       2.4581300000       6.7094900000       6.3344700000 
                Br       2.4670800000       6.7444700000      18.1066100000 
                Br       2.4589500000      15.1427700000       6.3393300000 
                Br       2.4658800000      15.1503800000      18.1050200000 
                Br      10.5313800000       6.7503100000       6.3596400000 
                Br      10.5357100000       6.7430200000      18.1057000000 
                Br      10.5021900000      15.1349700000       6.3118900000 
                Br      10.5368300000      15.1507300000      18.1043700000 
                Br       6.5327700000       5.8529700000       0.4229400000 
                Br       6.5019500000       5.8747400000      12.2371300000 
                Br       6.5073900000      14.2978400000       0.3925200000 
                Br       6.5026600000      14.2855000000      12.2317300000 
                Br      14.5589200000       5.8726200000       0.3748600000 
                Br      14.5715600000       5.8761400000      12.2329300000 
                Br      14.5643000000      14.2846000000       0.4047300000 
                Br      14.5690600000      14.2819100000      12.2315300000 
                Br       1.5664200000       2.5369300000      11.3771300000 
                Br       1.5876700000       2.5366000000      23.1494200000 
                Br       1.5672000000      10.9467700000      11.3716900000 
                Br       1.5737700000      10.9395400000      23.1480400000 
                Br       9.6300600000       2.5470400000      11.3824500000 
                Br       9.7064900000       2.4772500000      23.0188000000 
                Br       9.6363700000      10.9419700000      11.3781800000 
                Br       9.6358700000      10.9230300000      23.1550600000 
                Br       2.4672100000       6.7449000000      11.3712400000 
                Br       2.4581800000       6.7094200000      23.1425300000 
                Br       2.4659200000      15.1503600000      11.3722200000 
                Br       2.4595700000      15.1426300000      23.1387800000 
                Br      10.5357000000       6.7430400000      11.3715000000 
                Br      10.5314200000       6.7503200000      23.1174500000 
                Br      10.5368300000      15.1507800000      11.3727900000 
                Br      10.5021900000      15.1349700000      23.1652100000 
                Br       5.5120300000       1.5883500000       0.2982000000 
                Br       5.6089300000       1.6757900000      12.2376300000 
                Br       5.6044500000      10.0821000000       0.4118800000 
                Br       5.6027100000      10.0762000000      12.2274200000 
                Br      13.6806500000       1.6766300000       0.4064000000 
                Br      13.6748100000       1.6691600000      12.2331600000 
                Br      13.6714000000      10.0744000000       0.4210400000 
                Br      13.6709600000      10.0799400000      12.2335800000 
                Br       7.5011100000       8.3593200000       8.8404700000 
                Br       7.5010700000       8.3592800000      20.6367100000 
                Br       7.5116700000      16.7457600000       8.8309000000 
                Br       7.5116500000      16.7457600000      20.6462600000 
                Br      15.5683500000       8.3582100000       8.8471700000 
                Br      15.5683700000       8.3581600000      20.6300000000 
                Br      15.5575800000      16.7569000000       8.8444300000 
                Br      15.5580700000      16.7570100000      20.6330700000 
                Br       0.5841000000       0.0575200000       2.9489700000 
                Br       0.5794400000       0.0576100000      14.7387300000 
                Br       0.5951300000       8.4730100000       2.9476300000 
                Br       0.5792500000       8.4703100000      14.7386200000 
                Br       8.6568100000      16.8040300000       2.9476600000 
                Br       8.6384800000       0.0580000000      14.7386000000 
                Br       8.6464400000       8.5690700000       2.9476400000 
                Br       8.6410900000       8.4693500000      14.7392500000 
                Br       3.3518700000       4.2837100000       2.9475500000 
                Br       3.4823400000       4.2736000000      14.7392200000 
                Br       3.4885600000      12.6956200000       2.9476400000 
                Br       3.4783900000      12.6821900000      14.7386000000 
                Br      11.5618500000       4.2708500000       2.9476400000 
                Br      11.5579300000       4.2721200000      14.7386000000 
                Br      11.5579800000      12.6824800000       2.9482900000 
                Br      11.5483400000      12.6892400000      14.7386000000 
                Br       4.5772300000       4.1378500000       8.8329400000 
                Br       4.5773200000       4.1379300000      20.6447700000 
                Br       4.5885600000      12.5415500000       8.8436700000 
                Br       4.5885700000      12.5415400000      20.6335000000 
                Br      12.6584700000       4.1375800000       8.8281100000 
                Br      12.6584700000       4.1377500000      20.6497300000 
                Br      12.6581300000      12.5427600000       8.8481800000 
                Br      12.6581600000      12.5427600000      20.6289800000 
     End
     Lattice
           16.1368103030     0.0000000000     0.0000000000
            0.0000000000    16.8157806400     0.0000000000
            0.0000000000     0.0000000000    23.5818214420
     End
     charge 0.0
   End
   task SinglePoint
---
ID: 'CsPbBr3_O_DFE_VPb'
ReferenceEngineID: None
AMSInput: |
   system
     Atoms
                Pb       0.0462800000       0.0736700000       5.9155700000 
                Pb       0.0013500000       0.0094300000      17.6947800000 
                Pb       0.0815800000       8.3560000000       5.9074800000 
                Pb       0.0087100000       8.4055000000      17.6830700000 
                Pb       7.9868100000       0.0519100000       5.8834100000 
                Pb       8.0596800000       0.0023800000      17.6896500000 
                Pb       8.0220800000       8.3342200000       5.8753600000 
                Pb       8.0677300000       8.3977700000      17.6786500000 
                Pb       4.0342500000       4.2039900000      17.6863400000 
                Pb       4.0341900000      12.6118200000       5.8954400000 
                Pb       4.0343000000      12.6116500000      17.6863400000 
                Pb      12.1026000000       4.2039500000       5.8954500000 
                Pb      12.1027000000       4.2037600000      17.6863300000 
                Pb      12.1026100000      12.6118200000       5.8954700000 
                Pb      12.1026400000      12.6118700000      17.6863400000 
                Pb      16.1363500000      16.8151000000       0.0111200000 
                Pb       0.0190700000       0.0165900000      11.7713100000 
                Pb       0.0139900000       8.4014300000       0.0044000000 
                Pb      16.1330600000       8.3874400000      11.7682300000 
                Pb       8.0721400000       0.0204300000       0.0226900000 
                Pb       8.0545300000       0.0064000000      11.7865100000 
                Pb       8.0494500000       8.3915200000       0.0196500000 
                Pb       8.0688500000       8.4085200000      11.7798600000 
                Pb       4.0037600000       4.1924900000       0.0948300000 
                Pb       4.0646400000       4.2155000000      11.6960700000 
                Pb       4.0409600000      12.6091800000       0.0264900000 
                Pb       4.0274200000      12.6144200000      11.7644200000 
                Pb      12.1006600000       4.2045800000       0.0326400000 
                Pb      12.1045500000       4.2033400000      11.7582800000 
                Pb      12.0921000000      12.6078900000       0.0038400000 
                Pb      12.1131100000      12.6157000000      11.7870700000 
                Cs       7.7213200000       3.7192600000       3.1166600000 
                Cs       7.9169500000       3.6679400000      14.7382200000 
                Cs       7.9430100000      12.0997700000       2.9944900000 
                Cs       7.9370300000      12.0868900000      14.7341200000 
                Cs       0.0399700000       3.7390700000       3.0575900000 
                Cs      16.0628900000       3.6953100000      14.7242700000 
                Cs      15.9730500000      12.1003500000       3.0000200000 
                Cs      16.0073700000      12.0884700000      14.7338500000 
                Cs       0.3470400000       4.6886600000       8.6742000000 
                Cs       0.1514000000       4.7400000000      20.6345200000 
                Cs       0.1253500000      13.1238900000       8.7964200000 
                Cs       0.1312000000      13.1366700000      20.6385900000 
                Cs       8.0283800000       4.6688200000       8.7333300000 
                Cs       8.1422700000       4.7125300000      20.6484500000 
                Cs       8.2321400000      13.1233000000       8.7908800000 
                Cs       8.1977900000      13.1352200000      20.6388800000 
                Cs       3.8852200000       0.7013000000       8.6500200000 
                Cs       3.9002900000       0.5495400000      20.6467500000 
                Cs       3.9081800000       8.8073400000       8.7566000000 
                Cs       3.9124000000       8.9242500000      20.6477000000 
                Cs      11.9232300000       0.4821500000       8.7929700000 
                Cs      11.9596400000       0.5226400000      20.6420000000 
                Cs      11.9272600000       8.9271200000       8.7793700000 
                Cs      11.9619600000       8.9220200000      20.6381300000 
                Cs       4.1831500000       7.7065900000       3.1408700000 
                Cs       4.1682100000       7.8583800000      14.7260500000 
                Cs       4.1601800000      16.4162800000       3.0343000000 
                Cs       4.1559700000      16.2994100000      14.7249700000 
                Cs      12.2819700000       7.9257500000       2.9979100000 
                Cs      12.2455300000       7.8852500000      14.7306500000 
                Cs      12.2779100000      16.2965400000       3.0115200000 
                Cs      12.2433200000      16.3016800000      14.7346700000 
                Br       1.6183100000       2.4043800000       6.2016200000 
                Br       1.5673600000       2.5228800000      18.1295400000 
                Br       1.5821100000      10.9453800000       6.2787000000 
                Br       1.5701200000      10.9487100000      18.0979000000 
                Br       9.6758500000       2.5056900000       6.3098100000 
                Br       9.6362400000       2.5298000000      18.0955700000 
                Br       9.6739300000      10.9529500000       6.2818000000 
                Br       9.6345100000      10.9453000000      18.0946900000 
                Br       6.4500300000       6.0034500000       5.5891900000 
                Br       6.5010000000       5.8852500000      17.2432900000 
                Br       6.4861800000      14.2782900000       5.5121900000 
                Br       6.4982000000      14.2748800000      17.2747500000 
                Br      14.5291900000       5.9022600000       5.4809800000 
                Br      14.5687900000       5.8780700000      17.2771500000 
                Br      14.5311700000      14.2706700000       5.5090500000 
                Br      14.5706200000      14.2786100000      17.2780800000 
                Br       5.7025500000       1.6796000000       5.5231700000 
                Br       5.6170700000       1.6678800000      17.2376500000 
                Br       5.6162800000      10.1069800000       5.4688500000 
                Br       5.6048100000      10.0753900000      17.2444400000 
                Br      13.6803400000       1.6946000000       5.4974400000 
                Br      13.6701200000       1.6717200000      17.2766400000 
                Br      13.6854700000      10.1301200000       5.4903500000 
                Br      13.6713300000      10.0886100000      17.2771200000 
                Br       2.3658600000       6.7283500000       6.2674900000 
                Br       2.4512300000       6.7399200000      18.1349900000 
                Br       2.4519700000      15.1166100000       6.3219300000 
                Br       2.4638500000      15.1482900000      18.1284700000 
                Br      10.5247800000       6.7132800000       6.2932800000 
                Br      10.5353500000       6.7361800000      18.0962200000 
                Br      10.5196600000      15.0935400000       6.3005300000 
                Br      10.5337400000      15.1349300000      18.0955600000 
                Br       6.5198300000       5.8668100000       0.3742300000 
                Br       6.5131100000       5.9060200000      12.2519000000 
                Br       6.5107300000      14.2706900000       0.3973800000 
                Br       6.5043300000      14.2772300000      12.2312400000 
                Br      14.5776200000       5.8574200000       0.4167100000 
                Br      14.5645500000       5.8754600000      12.2348400000 
                Br      14.5639700000      14.2664700000       0.3884200000 
                Br      14.5716400000      14.2889500000      12.2366100000 
                Br       1.5487700000       2.5430400000      11.4165700000 
                Br       1.5552600000       2.5019700000      23.1208100000 
                Br       1.5575900000      10.9529700000      11.3935900000 
                Br       1.5639700000      10.9464900000      23.1414100000 
                Br       9.6274000000       2.5504800000      11.3743400000 
                Br       9.6412000000       2.5320300000      23.1378600000 
                Br       9.6414000000      10.9570300000      11.4029600000 
                Br       9.6335900000      10.9348200000      23.1360200000 
                Br       2.4461500000       6.7536100000      11.4179100000 
                Br       2.4310200000       6.7261100000      23.1273000000 
                Br       2.4826700000      15.1680700000      11.3421000000 
                Br       2.4537900000      15.1314300000      23.1278900000 
                Br      10.5389000000       6.7532500000      11.3819400000 
                Br      10.5268000000       6.7289200000      23.1365200000 
                Br      10.5287100000      15.1415100000      11.3971600000 
                Br      10.5210800000      15.1268600000      23.1314400000 
                Br       5.6222200000       1.6542700000       0.3729900000 
                Br       5.6374200000       1.6816200000      12.2453600000 
                Br       5.5856000000      10.0555700000       0.4488500000 
                Br       5.6144600000      10.0922000000      12.2448200000 
                Br      13.6662500000       1.6546100000       0.4088600000 
                Br      13.6783700000       1.6789500000      12.2361200000 
                Br      13.6781200000      10.0824200000       0.3940200000 
                Br      13.6841600000      10.0966900000      12.2412700000 
                Br       7.5521200000       8.3744400000       8.8591100000 
                Br       7.5102700000       8.3560400000      20.6220100000 
                Br       7.5101100000      16.7380000000       8.8672500000 
                Br       7.5072500000      16.7522200000      20.6257100000 
                Br      15.5667700000       8.3404000000       8.8562600000 
                Br      15.5688800000       8.3580800000      20.6216200000 
                Br      15.5405300000      16.7340500000       8.8690600000 
                Br      15.5630200000      16.7565400000      20.6245400000 
                Br       0.5162200000       0.0333600000       2.9317200000 
                Br       0.5580900000       0.0518100000      14.7509200000 
                Br       0.5582700000       8.4856000000       2.9236500000 
                Br       0.5611200000       8.4713300000      14.7469900000 
                Br       8.6383400000       0.0675500000       2.9345900000 
                Br       8.6362700000       0.0497400000      14.7510500000 
                Br       8.6646600000       8.4895900000       2.9217900000 
                Br       8.6421100000       8.4671100000      14.7484500000 
                Br       3.6038400000       4.1633700000       2.8828600000 
                Br       3.5046600000       4.2804700000      14.7806000000 
                Br       3.4882000000      12.7307000000       2.9508300000 
                Br       3.4950100000      12.6855100000      14.7394600000 
                Br      11.5057300000       4.2734200000       2.9545900000 
                Br      11.5500500000       4.2740700000      14.7353000000 
                Br      11.5572000000      12.6826500000       2.9330000000 
                Br      11.5648700000      12.6791100000      14.7436000000 
                Br       4.4645100000       4.2445000000       8.9079900000 
                Br       4.5636700000       4.1274000000      20.5921600000 
                Br       4.5800500000      12.4930300000       8.8400400000 
                Br       4.5733800000      12.5381300000      20.6332600000 
                Br      12.6993500000       4.1344800000       8.8362500000 
                Br      12.6551100000       4.1338000000      20.6374000000 
                Br      12.6479300000      12.5408900000       8.8578400000 
                Br      12.6402500000      12.5445600000      20.6291300000 
     End
     Lattice
           16.1368103030     0.0000000000     0.0000000000
            0.0000000000    16.8157806400     0.0000000000
            0.0000000000     0.0000000000    23.5818214420
     End
     charge 0.0
   End
   task SinglePoint
---
ID: 'CsPbBr3_O_EOS_abc_080'
ReferenceEngineID: None
AMSInput: |
   system
     Atoms
                Br       1.1989800000       2.5786500000       5.9504000000 
                Br       6.2910600000       5.2265500000       4.9953200000 
                Br       4.9440000000       1.3239500000       4.9953200000 
                Br       2.5460400000       6.4812400000       5.9504000000 
                Br       6.2910600000       5.2265500000       0.4775400000 
                Br       1.1989800000       2.5786500000      10.4681700000 
                Br       2.5460400000       6.4812400000      10.4681700000 
                Br       4.9440000000       1.3239500000       0.4775400000 
                Br       6.6582500000       0.2796400000       8.2092800000 
                Br       0.8317900000      -0.2796400000       2.7364300000 
                Br       2.9132300000       3.6229600000       2.7364300000 
                Br       4.5768100000       4.1822400000       8.2092800000 
                Cs       7.1242500000       2.9582600000       2.7364300000 
                Cs       0.3658000000       4.8469300000       8.2092800000 
                Cs       3.3792300000       0.9443400000       8.2092800000 
                Cs       4.1108200000       6.8608600000       2.7364300000 
                Pb      -0.0000000000      -0.0000000000       5.4728600000 
                Pb       3.7450200000       3.9026000000       5.4728600000 
                Pb      -0.0000000000      -0.0000000000       0.0000000000 
                Pb       3.7450200000       3.9026000000       0.0000000000 
     End
     Lattice
            7.4900436200     0.0000000000     0.0000000000
            0.0000000000     7.8051943200     0.0000000000
            0.0000000000     0.0000000000    10.9457115500
     End
     charge 0.0
   End
   task GeometryOptimization
---
ID: 'CsPbBr3_O_EOS_abc_084'
ReferenceEngineID: None
AMSInput: |
   system
     Atoms
                Br       1.2783800000       2.5722700000       6.0363100000 
                Br       6.3344800000       5.3609000000       5.0888700000 
                Br       5.0848000000       1.3943200000       5.0888700000 
                Br       2.5280500000       6.5388500000       6.0363100000 
                Br       6.3344800000       5.3609000000       0.4737200000 
                Br       1.2783800000       2.5722700000      10.6514600000 
                Br       2.5280500000       6.5388500000      10.6514600000 
                Br       5.0848000000       1.3943200000       0.4737200000 
                Br       6.8393400000       0.1991300000       8.3438900000 
                Br       0.7735100000      -0.1991300000       2.7813000000 
                Br       3.0329100000       3.7674600000       2.7813000000 
                Br       4.5799400000       4.1657200000       8.3438900000 
                Cs       7.3053500000       3.1166500000       2.7813000000 
                Cs       0.3075100000       4.8165200000       8.3438900000 
                Cs       3.4989200000       0.8499400000       8.3438900000 
                Cs       4.1139300000       7.0832400000       2.7813000000 
                Pb       0.0000000000       0.0000000000       5.5625900000 
                Pb       3.8064300000       3.9665900000       5.5625900000 
                Pb       0.0000000000       0.0000000000       0.0000000000 
                Pb       3.8064300000       3.9665900000       0.0000000000 
     End
     Lattice
            7.6128530500     0.0000000000     0.0000000000
            0.0000000000     7.9331710700     0.0000000000
            0.0000000000     0.0000000000    11.1251813400
     End
     charge 0.0
   End
   task GeometryOptimization
---
ID: 'CsPbBr3_O_EOS_abc_088'
ReferenceEngineID: None
AMSInput: |
   system
     Atoms
                Br       1.3584300000       2.5582300000       6.1191300000 
                Br       6.3734000000       5.4989200000       5.1799100000 
                Br       5.2243400000       1.4703400000       5.1799100000 
                Br       2.5074800000       6.5868000000       6.1191300000 
                Br       6.3734000000       5.4989200000       0.4696100000 
                Br       1.3584300000       2.5582300000      10.8294300000 
                Br       2.5074800000       6.5868000000      10.8294300000 
                Br       5.2243400000       1.4703400000       0.4696100000 
                Br       7.0111000000       0.1230000000       8.4742800000 
                Br       0.7207200000      -0.1230000000       2.8247600000 
                Br       3.1451900000       3.9055700000       2.8247600000 
                Br       4.5866300000       4.1515700000       8.4742800000 
                Cs       7.4758900000       3.2649800000       2.8247600000 
                Cs       0.2559300000       4.7921700000       8.4742800000 
                Cs       3.6099800000       0.7636000000       8.4742800000 
                Cs       4.1218400000       7.2935500000       2.8247600000 
                Pb      -0.0000000000       0.0000000000       5.6495200000 
                Pb       3.8659100000       4.0285700000       5.6495200000 
                Pb      -0.0000000000       0.0000000000       0.0000000000 
                Pb       3.8659100000       4.0285700000       0.0000000000 
     End
     Lattice
            7.7318230900     0.0000000000     0.0000000000
            0.0000000000     8.0571468900     0.0000000000
            0.0000000000     0.0000000000    11.2990403800
     End
     charge 0.0
   End
   task GeometryOptimization
---
ID: 'CsPbBr3_O_EOS_abc_092'
ReferenceEngineID: None
AMSInput: |
   system
     Atoms
                Br       1.4369100000       2.5461400000       6.1960800000 
                Br       6.4103300000       5.6312800000       5.2716300000 
                Br       5.3605400000       1.5425700000       5.2716300000 
                Br       2.4867100000       6.6348500000       6.1960800000 
                Br       6.4103300000       5.6312800000       0.4622200000 
                Br       1.4369100000       2.5461400000      11.0054800000 
                Br       2.4867100000       6.6348500000      11.0054800000 
                Br       5.3605400000       1.5425700000       0.4622200000 
                Br       7.1825400000       0.0359800000       8.6007800000 
                Br       0.6647000000      -0.0359800000       2.8669300000 
                Br       3.2589200000       4.0527300000       2.8669300000 
                Br       4.5883200000       4.1246900000       8.6007800000 
                Cs       7.6398100000       3.4239000000       2.8669300000 
                Cs       0.2074300000       4.7535200000       8.6007800000 
                Cs       3.7161900000       0.6648100000       8.6007800000 
                Cs       4.1310500000       7.5126100000       2.8669300000 
                Pb      -0.0000000000       0.0000000000       5.7338500000 
                Pb       3.9236200000       4.0887100000       5.7338500000 
                Pb      -0.0000000000       0.0000000000       0.0000000000 
                Pb       3.9236200000       4.0887100000       0.0000000000 
     End
     Lattice
            7.8472404500     0.0000000000     0.0000000000
            0.0000000000     8.1774205500     0.0000000000
            0.0000000000     0.0000000000    11.4677076400
     End
     charge 0.0
   End
   task GeometryOptimization
---
ID: 'CsPbBr3_O_EOS_abc_096'
ReferenceEngineID: None
AMSInput: |
   system
     Atoms
                Br       1.5035200000       2.5386400000       6.2641900000 
                Br       6.4558400000       5.7556200000       5.3673600000 
                Br       5.4832000000       1.6084900000       5.3673600000 
                Br       2.4761600000       6.6857700000       6.2641900000 
                Br       6.4558400000       5.7556200000       0.4484200000 
                Br       1.5035200000       2.5386400000      11.1831400000 
                Br       2.4761600000       6.6857700000      11.1831400000 
                Br       5.4832000000       1.6084900000       0.4484200000 
                Br       7.3473600000       8.2696200000       8.7236700000 
                Br       0.6120000000       0.0246400000       2.9078900000 
                Br       3.3676800000       4.1717600000       2.9078900000 
                Br       4.5916800000       4.1224900000       8.7236700000 
                Cs       7.7908800000       3.5579300000       2.9078900000 
                Cs       0.1684800000       4.7363200000       8.7236700000 
                Cs       3.8112000000       0.5892000000       8.7236700000 
                Cs       4.1481600000       7.7050600000       2.9078900000 
                Pb       0.0000000000      -0.0000000000       5.8157800000 
                Pb       3.9796800000       4.1471300000       5.8157800000 
                Pb       0.0000000000      -0.0000000000      -0.0000000000 
                Pb       3.9796800000       4.1471300000      -0.0000000000 
     End
     Lattice
            7.9593590300     0.0000000000     0.0000000000
            0.0000000000     8.2942566300     0.0000000000
            0.0000000000     0.0000000000    11.6315541700
     End
     charge 0.0
   End
   task GeometryOptimization
---
ID: 'CsPbBr3_O_EOS_abc_100'
ReferenceEngineID: None
AMSInput: |
   system
     Atoms
                Br       1.5678400000       2.5361900000       6.3152700000 
                Br       6.5005600000       5.8717000000       5.4756400000 
                Br       5.6020500000       1.6677500000       5.4756400000 
                Br       2.4663600000       6.7401400000       6.3152700000 
                Br       6.5005600000       5.8717000000       0.4198100000 
                Br       1.5678400000       2.5361900000      11.3711000000 
                Br       2.4663600000       6.7401400000      11.3711000000 
                Br       5.6020500000       1.6677500000       0.4198100000 
                Br       7.5089200000       8.3410500000       8.8431800000 
                Br       0.5594900000       0.0668500000       2.9477300000 
                Br       3.4747100000       4.2707900000       2.9477300000 
                Br       4.5936900000       4.1371000000       8.8431800000 
                Cs       7.9338900000       3.6863800000       2.9477300000 
                Cs       0.1345200000       4.7215100000       8.8431800000 
                Cs       3.8996900000       0.5175600000       8.8431800000 
                Cs       4.1687200000       7.8903300000       2.9477300000 
                Pb       0.0000000000       0.0000000000       5.8954600000 
                Pb       4.0342000000       4.2039500000       5.8954600000 
                Pb       0.0000000000       0.0000000000       0.0000000000 
                Pb       4.0342000000       4.2039500000       0.0000000000 
     End
     Lattice
            8.0684049000     0.0000000000     0.0000000000
            0.0000000000     8.4078907000     0.0000000000
            0.0000000000     0.0000000000    11.7909103300
     End
     charge 0.0
   End
   task GeometryOptimization
---
ID: 'CsPbBr3_O_EOS_abc_104'
ReferenceEngineID: None
AMSInput: |
   system
     Atoms
                Br       1.6302500000       2.5287800000       6.3867500000 
                Br       6.5443300000       5.9897500000       5.5593300000 
                Br       5.7175400000       1.7304800000       5.5593300000 
                Br       2.4570400000       6.7880500000       6.3867500000 
                Br       6.5443300000       5.9897500000       0.4137100000 
                Br       1.6302500000       2.5287800000      11.5323600000 
                Br       2.4570400000       6.7880500000      11.5323600000 
                Br       5.7175400000       1.7304800000       0.4137100000 
                Br       7.6489800000       8.4376900000       8.9595500000 
                Br       0.5256000000       0.0808400000       2.9865200000 
                Br       3.5616900000       4.3401100000       2.9865200000 
                Br       4.6128900000       4.1784300000       8.9595500000 
                Cs       8.0422400000       3.7633200000       2.9865200000 
                Cs       0.1323400000       4.7552200000       8.9595500000 
                Cs       3.9549500000       0.4959500000       8.9595500000 
                Cs       4.2196300000       8.0225800000       2.9865200000 
                Pb      -0.0000000000       0.0000000000       5.9730400000 
                Pb       4.0872900000       4.2592700000       5.9730400000 
                Pb      -0.0000000000       0.0000000000       0.0000000000 
                Pb       4.0872900000       4.2592700000       0.0000000000 
     End
     Lattice
            8.1745803000     0.0000000000     0.0000000000
            0.0000000000     8.5185335300     0.0000000000
            0.0000000000     0.0000000000    11.9460716800
     End
     charge 0.0
   End
   task GeometryOptimization
---
ID: 'CsPbBr3_O_EOS_abc_108'
ReferenceEngineID: None
AMSInput: |
   system
     Atoms
                Br       1.6982800000       2.5147000000       6.4405000000 
                Br       6.5797900000       6.1116700000       5.6568100000 
                Br       5.8373100000       1.7984800000       5.6568100000 
                Br       2.4407600000       6.8278900000       6.4405000000 
                Br       6.5797900000       6.1116700000       0.3918500000 
                Br       1.6982800000       2.5147000000      11.7054600000 
                Br       2.4407600000       6.8278900000      11.7054600000 
                Br       5.8373100000       1.7984800000       0.3918500000 
                Br       7.7833600000       8.5157000000       9.0729800000 
                Br       0.4947100000       0.1106800000       3.0243300000 
                Br       3.6443300000       4.4238600000       3.0243300000 
                Br       4.6337400000       4.2025100000       9.0729800000 
                Cs       8.1623100000       3.8734300000       3.0243300000 
                Cs       0.1157600000       4.7529500000       9.0729800000 
                Cs       4.0232800000       0.4397600000       9.0729800000 
                Cs       4.2547900000       8.1866100000       3.0243300000 
                Pb      -0.0000000000       0.0000000000       6.0486500000 
                Pb       4.1390300000       4.3131900000       6.0486500000 
                Pb      -0.0000000000       0.0000000000      -0.0000000000 
                Pb       4.1390300000       4.3131900000      -0.0000000000 
     End
     Lattice
            8.2780669800     0.0000000000     0.0000000000
            0.0000000000     8.6263745200     0.0000000000
            0.0000000000     0.0000000000    12.0973038300
     End
     charge 0.0
   End
   task GeometryOptimization
---
ID: 'CsPbBr3_O_EOS_abc_112'
ReferenceEngineID: None
AMSInput: |
   system
     Atoms
                Br       1.7594600000       2.5149700000       6.4899800000 
                Br       6.6195700000       6.2166100000       5.7548700000 
                Br       5.9489700000       1.8508200000       5.7548700000 
                Br       2.4300600000       6.8807700000       6.4899800000 
                Br       6.6195700000       6.2166100000       0.3675600000 
                Br       1.7594600000       2.5149700000      11.8772900000 
                Br       2.4300600000       6.8807700000      11.8772900000 
                Br       5.9489700000       1.8508200000       0.3675600000 
                Br       7.9364900000       8.6264100000       9.1836300000 
                Br       0.4425400000       0.1051700000       3.0612100000 
                Br       3.7469700000       4.4709600000       3.0612100000 
                Br       4.6320600000       4.2606200000       9.1836300000 
                Cs       8.2532500000       3.9083000000       3.0612100000 
                Cs       0.1257800000       4.8232800000       9.1836300000 
                Cs       4.0637400000       0.4574900000       9.1836300000 
                Cs       4.3152900000       8.2740900000       3.0612100000 
                Pb      -0.0000000000       0.0000000000       6.1224200000 
                Pb       4.1895100000       4.3657900000       6.1224200000 
                Pb      -0.0000000000       0.0000000000       0.0000000000 
                Pb       4.1895100000       4.3657900000       0.0000000000 
     End
     Lattice
            8.3790289700     0.0000000000     0.0000000000
            0.0000000000     8.7315845700     0.0000000000
            0.0000000000     0.0000000000    12.2448464700
     End
     charge 0.0
   End
   task GeometryOptimization
---
ID: 'CsPbBr3_O_EOS_abc_116'
ReferenceEngineID: None
AMSInput: |
   system
     Atoms
                Br       1.8187200000       2.5041500000       6.5336100000 
                Br       6.6589000000       6.3301700000       5.8553100000 
                Br       6.0575200000       1.9130100000       5.8553100000 
                Br       2.4200900000       6.9213000000       6.5336100000 
                Br       6.6589000000       6.3301700000       0.3391500000 
                Br       1.8187200000       2.5041500000      12.0497600000 
                Br       2.4200900000       6.9213000000      12.0497600000 
                Br       6.0575200000       1.9130100000       0.3391500000 
                Br       8.0763000000       8.7199700000       9.2916900000 
                Br       0.4013200000       0.1143500000       3.0972300000 
                Br       3.8374900000       4.5315100000       3.0972300000 
                Br       4.6401300000       4.3028100000       9.2916900000 
                Cs       8.3566800000       3.9400600000       3.0972300000 
                Cs       0.1209300000       4.8942600000       9.2916900000 
                Cs       4.1178800000       0.4771000000       9.2916900000 
                Cs       4.3597400000       8.3572200000       3.0972300000 
                Pb       0.0000000000       0.0000000000       6.1944600000 
                Pb       4.2388100000       4.4171600000       6.1944600000 
                Pb       0.0000000000       0.0000000000      -0.0000000000 
                Pb       4.2388100000       4.4171600000      -0.0000000000 
     End
     Lattice
            8.4776148300     0.0000000000     0.0000000000
            0.0000000000     8.8343185200     0.0000000000
            0.0000000000     0.0000000000    12.3889167000
     End
     charge 0.0
   End
   task GeometryOptimization
---
ID: 'CsPbBr3_O_EOS_abc_120'
ReferenceEngineID: None
AMSInput: |
   system
     Atoms
                Br       1.8982800000       2.4778500000       6.5598200000 
                Br       6.6756800000       6.4568600000       5.9698900000 
                Br       6.1852600000       1.9895100000       5.9698900000 
                Br       2.3887000000       6.9452100000       6.5598200000 
                Br       6.6756800000       6.4568600000       0.2949700000 
                Br       1.8982800000       2.4778500000      12.2347400000 
                Br       2.3887000000       6.9452100000      12.2347400000 
                Br       6.1852600000       1.9895100000       0.2949700000 
                Br       8.2330600000       8.8098500000       9.3972800000 
                Br       0.3409000000       0.1248700000       3.1324300000 
                Br       3.9460800000       4.5922300000       3.1324300000 
                Br       4.6278800000       4.3424900000       9.3972800000 
                Cs       8.4559600000       3.9615600000       3.1324300000 
                Cs       0.1180000000       4.9731600000       9.3972800000 
                Cs       4.1689800000       0.5058000000       9.3972800000 
                Cs       4.4049800000       8.4289100000       3.1324300000 
                Pb       0.0000000000       0.0000000000       6.2648600000 
                Pb       4.2869800000       4.4673600000       6.2648600000 
                Pb       0.0000000000       0.0000000000       0.0000000000 
                Pb       4.2869800000       4.4673600000       0.0000000000 
     End
     Lattice
            8.5739596100     0.0000000000     0.0000000000
            0.0000000000     8.9347171000     0.0000000000
            0.0000000000     0.0000000000    12.5297119000
     End
     charge 0.0
   End
   task GeometryOptimization
---
ID: 'CsPbBr3_T_EOS_abc_080'
ReferenceEngineID: None
AMSInput: |
   system
     Atoms
                Br       0.0000000000       0.0000000000       2.7975100000 
                Br       3.7936500000       3.7936500000       2.7975100000 
                Br       6.2911400000       2.4974900000      -0.0000000000 
                Br       1.2961700000       5.0898200000       0.0000000000 
                Br       5.0898200000       6.2911400000      -0.0000000000 
                Br       2.4974900000       1.2961700000      -0.0000000000 
                Cs       3.7936500000       0.0000000000       2.7975100000 
                Cs       0.0000000000       3.7936500000       2.7975100000 
                Pb       0.0000000000       0.0000000000      -0.0000000000 
                Pb       3.7936500000       3.7936500000      -0.0000000000 
     End
     Lattice
            7.5873083400     0.0000000000     0.0000000000
            0.0000000000     7.5873083400     0.0000000000
            0.0000000000     0.0000000000     5.5950225300
     End
     charge 0.0
   End
   task GeometryOptimization
---
ID: 'CsPbBr3_T_EOS_abc_084'
ReferenceEngineID: None
AMSInput: |
   system
     Atoms
                Br       0.0000000000       0.0000000000       2.8433800000 
                Br       3.8558600000       3.8558600000       2.8433800000 
                Br       6.3746400000       2.5187800000      -0.0000000000 
                Br       1.3370700000       5.1929300000       0.0000000000 
                Br       5.1929300000       6.3746400000      -0.0000000000 
                Br       2.5187800000       1.3370700000      -0.0000000000 
                Cs       3.8558600000       0.0000000000       2.8433800000 
                Cs       0.0000000000       3.8558600000       2.8433800000 
                Pb       0.0000000000       0.0000000000      -0.0000000000 
                Pb       3.8558600000       3.8558600000      -0.0000000000 
     End
     Lattice
            7.7117125600     0.0000000000     0.0000000000
            0.0000000000     7.7117125600     0.0000000000
            0.0000000000     0.0000000000     5.6867605100
     End
     charge 0.0
   End
   task GeometryOptimization
---
ID: 'CsPbBr3_T_EOS_abc_088'
ReferenceEngineID: None
AMSInput: |
   system
     Atoms
                Br       0.0000000000      -0.0000000000       2.8878200000 
                Br       3.9161100000       3.9161100000       2.8878200000 
                Br       6.4580600000       2.5419500000       0.0000000000 
                Br       1.3741700000       5.2902800000       0.0000000000 
                Br       5.2902800000       6.4580600000      -0.0000000000 
                Br       2.5419500000       1.3741700000       0.0000000000 
                Cs       3.9161100000      -0.0000000000       2.8878200000 
                Cs       0.0000000000       3.9161100000       2.8878200000 
                Pb       0.0000000000      -0.0000000000       0.0000000000 
                Pb       3.9161100000       3.9161100000       0.0000000000 
     End
     Lattice
            7.8322275300     0.0000000000     0.0000000000
            0.0000000000     7.8322275300     0.0000000000
            0.0000000000     0.0000000000     5.7756305000
     End
     charge 0.0
   End
   task GeometryOptimization
---
ID: 'CsPbBr3_T_EOS_abc_092'
ReferenceEngineID: None
AMSInput: |
   system
     Atoms
                Br       0.0000000000       0.0000000000       2.9309200000 
                Br       3.9745700000       3.9745700000       2.9309200000 
                Br       6.5361800000       2.5616100000       0.0000000000 
                Br       1.4129600000       5.3875400000       0.0000000000 
                Br       5.3875400000       6.5361800000       0.0000000000 
                Br       2.5616100000       1.4129600000      -0.0000000000 
                Cs       3.9745700000       0.0000000000       2.9309200000 
                Cs       0.0000000000       3.9745700000       2.9309200000 
                Pb       0.0000000000       0.0000000000       0.0000000000 
                Pb       3.9745700000       3.9745700000       0.0000000000 
     End
     Lattice
            7.9491436900     0.0000000000     0.0000000000
            0.0000000000     7.9491436900     0.0000000000
            0.0000000000     0.0000000000     5.8618466500
     End
     charge 0.0
   End
   task GeometryOptimization
---
ID: 'CsPbBr3_T_EOS_abc_096'
ReferenceEngineID: None
AMSInput: |
   system
     Atoms
                Br       0.0000000000       0.0000000000       2.9728000000 
                Br       4.0313600000       4.0313600000       2.9728000000 
                Br       6.6090700000       2.5777100000      -0.0000000000 
                Br       1.4536500000       5.4850100000       0.0000000000 
                Br       5.4850100000       6.6090700000      -0.0000000000 
                Br       2.5777100000       1.4536500000       0.0000000000 
                Cs       4.0313600000       0.0000000000       2.9728000000 
                Cs       0.0000000000       4.0313600000       2.9728000000 
                Pb       0.0000000000       0.0000000000      -0.0000000000 
                Pb       4.0313600000       4.0313600000      -0.0000000000 
     End
     Lattice
            8.0627182300     0.0000000000     0.0000000000
            0.0000000000     8.0627182300     0.0000000000
            0.0000000000     0.0000000000     5.9455986300
     End
     charge 0.0
   End
   task GeometryOptimization
---
ID: 'CsPbBr3_T_EOS_abc_100'
ReferenceEngineID: None
AMSInput: |
   system
     Atoms
                Br       0.0000000000       0.0000000000       3.0135300000 
                Br       4.0865900000       4.0865900000       3.0135300000 
                Br       6.6667900000       2.5802000000       0.0000000000 
                Br       1.5063900000       5.5929800000       0.0000000000 
                Br       5.5929800000       6.6667900000       0.0000000000 
                Br       2.5802000000       1.5063900000       0.0000000000 
                Cs       4.0865900000       0.0000000000       3.0135300000 
                Cs       0.0000000000       4.0865900000       3.0135300000 
                Pb       0.0000000000       0.0000000000       0.0000000000 
                Pb       4.0865900000       4.0865900000       0.0000000000 
     End
     Lattice
            8.1731801500     0.0000000000     0.0000000000
            0.0000000000     8.1731801500     0.0000000000
            0.0000000000     0.0000000000     6.0270553100
     End
     charge 0.0
   End
   task GeometryOptimization
---
ID: 'CsPbBr3_T_EOS_abc_104'
ReferenceEngineID: None
AMSInput: |
   system
     Atoms
                Br      -0.0000000000       0.0000000000       3.0531800000 
                Br       4.1403700000       4.1403700000       3.0531800000 
                Br       6.7321800000       2.5918100000      -0.0000000000 
                Br       1.5485500000       5.6889200000       0.0000000000 
                Br       5.6889200000       6.7321800000      -0.0000000000 
                Br       2.5918100000       1.5485500000       0.0000000000 
                Cs       4.1403700000       0.0000000000       3.0531800000 
                Cs      -0.0000000000       4.1403700000       3.0531800000 
                Pb      -0.0000000000       0.0000000000       0.0000000000 
                Pb       4.1403700000       4.1403700000       0.0000000000 
     End
     Lattice
            8.2807343300     0.0000000000     0.0000000000
            0.0000000000     8.2807343300     0.0000000000
            0.0000000000     0.0000000000     6.1063677600
     End
     charge 0.0
   End
   task GeometryOptimization
---
ID: 'CsPbBr3_T_EOS_abc_108'
ReferenceEngineID: None
AMSInput: |
   system
     Atoms
                Br       0.0000000000       0.0000000000       3.0918400000 
                Br       4.1927800000       4.1927800000       3.0918400000 
                Br       6.7728600000       2.5800800000      -0.0000000000 
                Br       1.6127000000       5.8054800000      -0.0000000000 
                Br       5.8054800000       6.7728600000       0.0000000000 
                Br       2.5800800000       1.6127000000      -0.0000000000 
                Cs       4.1927800000       0.0000000000       3.0918400000 
                Cs       0.0000000000       4.1927800000       3.0918400000 
                Pb       0.0000000000       0.0000000000       0.0000000000 
                Pb       4.1927800000       4.1927800000       0.0000000000 
     End
     Lattice
            8.3855648800     0.0000000000     0.0000000000
            0.0000000000     8.3855648800     0.0000000000
            0.0000000000     0.0000000000     6.1836717700
     End
     charge 0.0
   End
   task GeometryOptimization
---
ID: 'CsPbBr3_T_EOS_abc_112'
ReferenceEngineID: None
AMSInput: |
   system
     Atoms
                Br       0.0000000000       0.0000000000       3.1295400000 
                Br       4.2439200000       4.2439200000       3.1295400000 
                Br       6.7945800000       2.5506600000       0.0000000000 
                Br       1.6932600000       5.9371800000      -0.0000000000 
                Br       5.9371800000       6.7945800000      -0.0000000000 
                Br       2.5506600000       1.6932600000       0.0000000000 
                Cs       4.2439200000       0.0000000000       3.1295400000 
                Cs       0.0000000000       4.2439200000       3.1295400000 
                Pb       0.0000000000       0.0000000000      -0.0000000000 
                Pb       4.2439200000       4.2439200000      -0.0000000000 
     End
     Lattice
            8.4878379400     0.0000000000     0.0000000000
            0.0000000000     8.4878379400     0.0000000000
            0.0000000000     0.0000000000     6.2590898300
     End
     charge 0.0
   End
   task GeometryOptimization
---
ID: 'CsPbBr3_T_EOS_abc_116'
ReferenceEngineID: None
AMSInput: |
   system
     Atoms
                Br      -0.0000000000       0.0000000000       3.1663700000 
                Br       4.2938500000       4.2938500000       3.1663700000 
                Br       6.8431500000       2.5493000000      -0.0000000000 
                Br       1.7445500000       6.0384000000      -0.0000000000 
                Br       6.0384000000       6.8431500000      -0.0000000000 
                Br       2.5493000000       1.7445500000       0.0000000000 
                Cs       4.2938500000       0.0000000000       3.1663700000 
                Cs      -0.0000000000       4.2938500000       3.1663700000 
                Pb      -0.0000000000       0.0000000000      -0.0000000000 
                Pb       4.2938500000       4.2938500000      -0.0000000000 
     End
     Lattice
            8.5877040200     0.0000000000     0.0000000000
            0.0000000000     8.5877040200     0.0000000000
            0.0000000000     0.0000000000     6.3327329400
     End
     charge 0.0
   End
   task GeometryOptimization
---
ID: 'CsPbBr3_T_EOS_abc_120'
ReferenceEngineID: None
AMSInput: |
   system
     Atoms
                Br       0.0000000000      -0.0000000000       3.2023500000 
                Br       4.3426500000       4.3426500000       3.2023500000 
                Br       6.8948200000       2.5521700000       0.0000000000 
                Br       1.7904800000       6.1331300000       0.0000000000 
                Br       6.1331300000       6.8948200000       0.0000000000 
                Br       2.5521700000       1.7904800000      -0.0000000000 
                Cs       4.3426500000      -0.0000000000       3.2023500000 
                Cs       0.0000000000       4.3426500000       3.2023500000 
                Pb       0.0000000000      -0.0000000000       0.0000000000 
                Pb       4.3426500000       4.3426500000       0.0000000000 
     End
     Lattice
            8.6852999200     0.0000000000     0.0000000000
            0.0000000000     8.6852999200     0.0000000000
            0.0000000000     0.0000000000     6.4047019700
     End
     charge 0.0
   End
   task GeometryOptimization
---
ID: 'CsPbBrI3_O_00_00001'
ReferenceEngineID: None
AMSInput: |
   system
     Atoms
                Pb       0.0000000000       0.0000000000       6.2405900000 
                Pb       4.2135800000       4.4967400000       6.2405900000 
                Pb       0.0000000000       0.0000000000       0.0000000000 
                Pb       4.2135800000       4.4967400000       0.0000000000 
                Cs       8.1789700000       3.7698200000       3.1202900000 
                Cs       0.2481800000       5.2236700000       9.3608800000 
                Cs       3.9653900000       0.7269200000       9.3608800000 
                Cs       4.4617600000       8.2665600000       3.1202900000 
                 I       1.5644800000       2.7624600000       6.7355600000 
                 I       6.8626800000       6.2310300000       5.7456200000 
                 I       5.7780500000       1.7342800000       5.7456200000 
                 I       2.6491000000       7.2592000000       6.7355600000 
                 I       6.8626800000       6.2310300000       0.4949700000 
                 I       1.5644800000       2.7624600000      11.9862000000 
                 I       2.6491000000       7.2592000000      11.9862000000 
                 I       5.7780500000       1.7342800000       0.4949700000 
                 I       7.7391500000       8.9722900000       9.3608800000 
                 I       0.6880000000       0.0212000000       3.1202900000 
                 I       3.5255800000       4.5179400000       3.1202900000 
                 I       4.9015800000       4.4755400000       9.3608800000 
     End
     Lattice
            8.4271532360     0.0000000000     0.0000000000
            0.0000000000     8.9934853800     0.0000000000
            0.0000000000     0.0000000000    12.4811786390
     End
     charge 0.0
   End
   task SinglePoint
---
ID: 'CsPbBrI3_O_01_00001'
ReferenceEngineID: None
AMSInput: |
   system
     Atoms
                Pb      -0.0029800000      -0.0030700000      -0.0015000000 
                Pb       4.4175200000      -0.0213700000       4.1510200000 
                Pb      -0.0615200000       6.2584400000      -0.0832000000 
                Pb       4.4910700000       6.2526200000       4.1843700000 
                Cs       8.1669800000       3.1605700000       3.8348500000 
                Cs       5.0972700000       9.3317600000       8.0319600000 
                Cs       0.5491200000       9.2108400000       4.4394400000 
                Cs       3.7014800000       3.1039500000       0.2289000000 
                Br       7.0716700000       6.7221600000       5.7341000000 
                 I       6.1658700000       5.7768000000       1.4918300000 
                 I       1.6399900000       0.5026400000       2.6772400000 
                 I       2.6438900000      11.9947300000       6.7930300000 
                 I       1.7215500000       5.7765900000       2.5604400000 
                 I       2.6624500000       6.6741300000       6.7642800000 
                 I       7.1483100000      11.9411800000       5.5840100000 
                 I       6.1408900000       0.4391000000       1.4724600000 
                 I       4.4627300000       3.1138100000       4.8228900000 
                 I      -0.0099300000       9.3775600000       0.6293400000 
                 I       4.3196300000       9.3526500000       3.4572500000 
                 I      -0.1250900000       3.1171900000       7.6863300000 
     End
     Lattice
            8.9199111110    -0.0393404740    -0.0784104150
           -0.0550601030    12.5028202710    -0.0215253410
           -0.0736477730    -0.0142661030     8.3644505530
     End
     charge 0.0
   End
   task SinglePoint
---
ID: 'CsPbBrI3_O_01_00002'
ReferenceEngineID: None
AMSInput: |
   system
     Atoms
                Pb      -0.0076800000       0.0116200000       0.0244000000 
                Pb       4.4989400000       0.0964900000       4.2430600000 
                Pb      -0.0076800000       6.1365600000       0.0244000000 
                Pb       4.4989400000       6.0516900000       4.2430600000 
                Cs       8.1776300000       3.0740900000       3.9637300000 
                Cs       5.2392300000       9.2222700000       8.2388000000 
                Cs       0.7590500000       9.2222700000       4.4920500000 
                Cs       3.8214500000       3.0740900000       0.0109500000 
                Br       4.6487600000       3.0740900000       4.8676700000 
                 I       7.2644400000       6.6287400000       5.8161000000 
                 I       6.2207700000       5.6333200000       1.5676700000 
                 I       1.7640500000       0.5722400000       2.6518700000 
                 I       2.7629600000      11.8147200000       6.8749300000 
                 I       1.7640500000       5.5759400000       2.6518700000 
                 I       2.7629600000       6.6298200000       6.8749300000 
                 I       7.2644400000      11.8158100000       5.8161000000 
                 I       6.2207700000       0.5148600000       1.5676700000 
                 I       8.9763100000       9.2222700000       0.7732600000 
                 I       4.4960000000       9.2222700000       3.5997400000 
                 I       0.0575300000       3.0740900000       7.6532100000 
     End
     Lattice
            9.0105651360     0.0000000000     0.0103946180
            0.0000000000    12.2963627330     0.0000000000
            0.0097586290     0.0000000000     8.4291070210
     End
     charge 0.0
   End
   task SinglePoint
---
ID: 'CsPbBrI3_O_02_00001'
ReferenceEngineID: None
AMSInput: |
   system
     Atoms
                Pb       0.0037900000      -0.0054000000       0.0040600000 
                Pb       4.4149600000      -0.0292900000       4.1638900000 
                Pb      -0.1760800000       6.2390500000      -0.0265800000 
                Pb       4.4978900000       6.2343400000       4.1332500000 
                Cs       8.0947500000       3.1525900000       3.8726300000 
                Cs       5.0645600000       9.2514100000       8.0324500000 
                Cs       0.5677900000       9.2394100000       4.4575100000 
                Cs       3.7540200000       3.2339800000       0.2976900000 
                Br       7.0051200000       6.6691000000       5.7854200000 
                Br       6.1541900000       5.7349000000       1.6255900000 
                 I       1.6414000000       0.4986400000       2.6855400000 
                 I       2.6804100000      11.9747500000       6.8453700000 
                 I       1.6991500000       5.8242000000       2.5520000000 
                 I       2.6226600000       6.6491800000       6.7118200000 
                 I       7.0986000000      11.9523600000       5.6378800000 
                 I       6.0607000000       0.4516400000       1.4780500000 
                 I       4.3942000000       3.1072300000       4.8152900000 
                 I      -0.0723900000       9.3661600000       0.6554600000 
                 I       4.3486100000       9.3404800000       3.4948400000 
                 I      -0.0267900000       3.1329100000       7.6546600000 
     End
     Lattice
            8.8374897740    -0.0693845580     0.0000000000
           -0.0969314140    12.5080775080     0.0000000000
            0.0000000000     0.0000000000     8.3196480960
     End
     charge 0.0
   End
   task SinglePoint
---
ID: 'CsPbBrI3_O_02_00003'
ReferenceEngineID: None
AMSInput: |
   system
     Atoms
                Pb       0.0988300000      -0.0283300000      -0.0535800000 
                Pb       4.3755200000      -0.0055300000       4.2412600000 
                Pb      -0.0417000000       6.2616300000      -0.0996500000 
                Pb       4.5160600000       6.2844300000       4.1951900000 
                Cs       8.1225500000       3.2082600000       3.8672700000 
                Cs       5.0455100000       9.5311200000       8.0057700000 
                Cs       0.6282800000       9.2371900000       4.4190600000 
                Cs       3.7053200000       3.0478400000       0.2743400000 
                Br       7.1193400000       6.7246100000       5.7089200000 
                Br       2.7021100000      12.0436900000       6.7159100000 
                 I       6.0789200000       5.8001900000       1.4651100000 
                 I       1.6616900000       0.4559100000       2.6765000000 
                 I       1.7331600000       5.8264400000       2.5750600000 
                 I       2.7827100000       6.7230300000       6.8036000000 
                 I       7.1999300000      12.0452800000       5.6212300000 
                 I       6.1503900000       0.4296600000       1.5665500000 
                 I       4.4062000000       3.1310400000       4.8113600000 
                 I      -0.0077000000       9.3906800000       0.5865200000 
                 I       4.4095300000       9.3931300000       3.5318700000 
                 I      -0.0110300000       3.1095500000       7.6366900000 
     End
     Lattice
            8.8344540660     0.0000000000     0.0000000000
            0.0000000000    12.5277122080    -0.0232184890
            0.0000000000    -0.0155087840     8.3064385990
     End
     charge 0.0
   End
   task SinglePoint
---
ID: 'CsPbBrI3_O_02_00008'
ReferenceEngineID: None
AMSInput: |
   system
     Atoms
                Pb      -0.0064600000       0.0113700000       0.0315700000 
                Pb       4.4153700000       0.0734700000       4.1974800000 
                Pb      -0.0677400000       6.1531700000      -0.0655700000 
                Pb       4.4782700000       6.0631600000       4.2174600000 
                Cs       8.0721200000       3.1103800000       3.8605000000 
                Cs       5.0897900000       9.1877400000       8.1120900000 
                Cs       0.5562800000       9.0634600000       4.4753000000 
                Cs       3.7607800000       3.0592900000      -0.0117900000 
                Br       7.0653700000       6.5868500000       5.7822300000 
                Br       4.5717800000       3.0661800000       4.8027000000 
                 I       6.1441500000       5.6743800000       1.5027900000 
                 I       1.6820000000       0.5968600000       2.6686300000 
                 I       2.6250800000      11.8098800000       6.7990800000 
                 I       1.7520600000       5.5999400000       2.5563200000 
                 I       2.6516200000       6.5635800000       6.7795400000 
                 I       7.1336700000      11.7667300000       5.6524400000 
                 I       6.1302700000       0.4574100000       1.5022300000 
                 I      -0.0026800000       9.2321900000       0.6984400000 
                 I       4.3306200000       9.2084300000       3.5336500000 
                 I      -0.1027200000       3.0626400000       7.6387600000 
     End
     Lattice
            8.9178196330    -0.0374439430    -0.0710501200
           -0.0517412850    12.3121691100    -0.0268741660
           -0.0663628330    -0.0180960290     8.3937892980
     End
     charge 0.0
   End
   task SinglePoint
---
ID: 'CsPbBrI3_O_02_00010'
ReferenceEngineID: None
AMSInput: |
   system
     Atoms
                Pb      -0.0043600000      -0.0084000000      -0.0290000000 
                Pb       4.4134500000      -0.1131900000       4.1486800000 
                Pb      -0.0658200000       6.1819100000      -0.1143700000 
                Pb       4.4925100000       6.2551600000       4.1834900000 
                Cs       8.1551500000       3.0987300000       3.8341000000 
                Cs       5.0113300000       9.1888400000       8.3365100000 
                Cs       0.6386400000       9.0956800000       4.4625600000 
                Cs       3.7188900000       3.0514000000       0.1681300000 
                Br       7.0562900000       6.6788400000       5.7552700000 
                Br       4.2147400000       9.2076700000       3.5351300000 
                 I       6.1728600000       5.6878300000       1.5094300000 
                 I       1.6559600000       0.4789500000       2.6472300000 
                 I       2.6392600000      11.7862600000       6.8156800000 
                 I       1.7440900000       5.6901600000       2.5306600000 
                 I       2.6830500000       6.5909600000       6.7886700000 
                 I       7.0838700000      11.6613800000       5.6445100000 
                 I       6.1552500000       0.4248500000       1.4989400000 
                 I       4.4530100000       3.0659200000       4.7822300000 
                 I      -0.0351200000       9.2351100000       0.7098300000 
                 I      -0.1218900000       3.0734900000       7.6519700000 
     End
     Lattice
            8.9102540040    -0.0487987690    -0.0734318820
           -0.0672041920    12.3130621830    -0.0158823130
           -0.0684478690    -0.0106265260     8.3988947430
     End
     charge 0.0
   End
   task SinglePoint
---
ID: 'CsPbBrI3_O_02_00011'
ReferenceEngineID: None
AMSInput: |
   system
     Atoms
                Pb      -0.0180100000       0.0986900000      -0.0222400000 
                Pb       4.4113700000      -0.0090600000       4.1295100000 
                Pb      -0.0694400000       6.0695100000      -0.0941200000 
                Pb       4.4963400000       6.1412400000       4.1693200000 
                Cs       8.2271300000       3.1301800000       4.0846900000 
                Cs       5.1256400000       9.1884600000       8.0200100000 
                Cs       0.5362600000       9.0797800000       4.4085500000 
                Cs       3.6122200000       3.0544300000       0.2357300000 
                Br       7.0873500000       6.5718100000       5.7265900000 
                Br       0.0036000000       3.0771600000       7.7282100000 
                 I       6.1957900000       5.5946800000       1.4965700000 
                 I       1.6190000000       0.5256800000       2.6772300000 
                 I       2.6281100000      11.8106000000       6.7747000000 
                 I       1.7092000000       5.6642600000       2.5643900000 
                 I       2.6460700000       6.5771800000       6.7463400000 
                 I       7.1393500000      11.7822600000       5.5940000000 
                 I       6.1737700000       0.5214200000       1.4711300000 
                 I       4.4783000000       3.0642500000       4.9092800000 
                 I      -0.0088900000       9.2329900000       0.5711100000 
                 I       4.3204000000       9.2093000000       3.3948400000 
     End
     Lattice
            8.9373372260    -0.0405252310    -0.0807484210
           -0.0560368920    12.3110567000    -0.0151194440
           -0.0756469000    -0.0100517250     8.3742115670
     End
     charge 0.0
   End
   task SinglePoint
---
ID: 'CsPbBrI3_O_02_00012'
ReferenceEngineID: None
AMSInput: |
   system
     Atoms
                Pb      -0.0012000000      -0.0813800000       0.0466600000 
                Pb       4.4985400000       0.0813800000       4.2888600000 
                Pb      -0.0012000000       6.1229500000       0.0466600000 
                Pb       4.4985400000       5.9601900000       4.2888600000 
                Cs       8.2057600000       3.0207900000       4.0505000000 
                Cs       5.2862800000       9.0623600000       8.2927100000 
                Cs       0.6842000000       9.0623600000       4.2634500000 
                Cs       3.8131400000       3.0207900000       0.0212400000 
                Br       4.6606300000       3.0207900000       4.9735500000 
                Br       8.8314100000       9.0623600000       0.7313400000 
                 I       7.2498500000       6.5508600000       5.8666300000 
                 I       6.2421900000       5.5322900000       1.6244300000 
                 I       1.7907400000       0.5561800000       2.6418800000 
                 I       2.7066100000      11.5269600000       6.8840900000 
                 I       1.7907400000       5.4853900000       2.6418800000 
                 I       2.7066100000       6.5977500000       6.8840900000 
                 I       7.2498500000      11.5738600000       5.8666300000 
                 I       6.2421900000       0.5092900000       1.6244300000 
                 I       4.4651500000       9.0623600000       3.5398200000 
                 I       0.0322000000       3.0207900000       7.7820200000 
     End
     Lattice
            8.9946934050     0.0000000000     0.0000000000
            0.0000000000    12.0831440410     0.0000000000
            0.0000000000     0.0000000000     8.4844134100
     End
     charge 0.0
   End
   task SinglePoint
---
ID: 'CsPbBrI3_O_03_00005'
ReferenceEngineID: None
AMSInput: |
   system
     Atoms
                Pb       0.0134100000      -0.0150500000      -0.0212000000 
                Pb       4.4267500000      -0.1343600000       4.1514000000 
                Pb      -0.1843600000       6.1630300000      -0.0525400000 
                Pb       4.5002900000       6.2342000000       4.1334700000 
                Cs       8.0891500000       3.0976200000       3.8608100000 
                Cs       5.0131100000       9.0902500000       8.3046100000 
                Cs       0.6499000000       9.1234700000       4.4635500000 
                Cs       3.7809400000       3.1721500000       0.2509100000 
                Br       6.9959800000       6.6289700000       5.7989700000 
                Br       6.1599900000       5.6828500000       1.6256500000 
                Br       4.2309200000       9.1938000000       3.5587000000 
                 I       1.6502400000       0.4719700000       2.6656700000 
                 I       2.6961700000      11.7710400000       6.8554000000 
                 I       1.7209900000       5.7435000000       2.5166600000 
                 I       2.6388600000       6.5738700000       6.7154200000 
                 I       7.0606700000      11.6934100000       5.6580600000 
                 I       6.0847600000       0.4061800000       1.4848100000 
                 I       4.3976400000       3.0553500000       4.7515300000 
                 I       8.7540100000       9.1511700000       0.7270900000 
                 I      -0.0083800000       3.0844800000       7.6022600000 
     End
     Lattice
            8.8457514350    -0.0814299350     0.0087278510
           -0.1126511910    12.3256766430    -0.0018018630
            0.0081270110    -0.0011473160     8.3320999680
     End
     charge 0.0
   End
   task SinglePoint
---
ID: 'CsPbBrI3_O_03_00006'
ReferenceEngineID: None
AMSInput: |
   system
     Atoms
                Pb       0.0322600000       0.0171500000       0.0627500000 
                Pb       4.1672500000      -0.0162900000       3.9758400000 
                Pb      -0.0218600000       6.2504600000      -0.0077100000 
                Pb       4.2355400000       6.2127400000       4.0138600000 
                Cs       8.1579100000       3.1309200000       3.6102900000 
                Cs       4.8459300000       9.3180800000       7.8238200000 
                Cs       0.3544100000       9.1024300000       4.3957400000 
                Cs       3.6286300000       3.1181600000       0.1805800000 
                Br       6.7709000000       6.7302500000       5.6183500000 
                Br       1.6640300000       0.6997000000       2.4806300000 
                Br       1.6623100000       5.6950200000       2.4571600000 
                 I       6.0427000000       5.8544100000       1.4193800000 
                 I       2.4301300000      12.0543700000       6.5893200000 
                 I       2.4482700000       6.5560300000       6.6427100000 
                 I       6.8971900000      11.9083800000       5.3772500000 
                 I       6.0058400000       0.3663900000       1.3649000000 
                 I       4.4110900000       3.0972300000       4.6907400000 
                 I       0.1367600000       9.3914100000       0.5907300000 
                 I       4.0507500000       9.3335400000       3.3031000000 
                 I      -0.4085000000       3.0983600000       7.6867500000 
     End
     Lattice
            8.7526742360    -0.0324310520    -0.2490330120
           -0.0468548150    12.5063188140    -0.0643355800
           -0.2320173160    -0.0420763470     8.3163845320
     End
     charge 0.0
   End
   task SinglePoint
---
ID: 'CsPbBrI3_O_03_00009'
ReferenceEngineID: None
AMSInput: |
   system
     Atoms
                Pb       0.0395000000      -0.0888900000       0.0793800000 
                Pb       4.2470700000       0.0254900000       4.0549600000 
                Pb      -0.0126800000       6.2411300000      -0.0303800000 
                Pb       4.4621400000       6.1895900000       4.1764100000 
                Cs       8.2179800000       2.9567400000       3.7625900000 
                Cs       5.0862700000       9.2085200000       7.9793200000 
                Cs       0.4436300000       9.1288900000       4.2476100000 
                Cs       3.6626000000       3.0611200000       0.2404600000 
                Br       7.0042600000       6.7916600000       5.6869700000 
                Br       1.6865900000       0.5308600000       2.5369900000 
                Br       8.7955800000       9.2156000000       0.4678600000 
                 I       6.1655400000       5.7056400000       1.5141400000 
                 I       2.5252700000      11.7866600000       6.7486700000 
                 I       1.7045300000       5.6480500000       2.6012100000 
                 I       2.5661500000       6.6462900000       6.7436400000 
                 I       7.0196600000      11.7551200000       5.6182600000 
                 I       6.1075200000       0.4126400000       1.4667000000 
                 I       4.4986300000       3.0938600000       4.8699900000 
                 I       4.1915500000       9.2343100000       3.3198700000 
                 I      -0.2505200000       3.1011200000       7.7586600000 
     End
     Lattice
            8.8523217070    -0.0026052450    -0.1762672060
           -0.0032993900    12.2776005080     0.0279890790
           -0.1644359720     0.0188251650     8.3530917230
     End
     charge 0.0
   End
   task SinglePoint
---
ID: 'CsPbBrI3_O_03_00011'
ReferenceEngineID: None
AMSInput: |
   system
     Atoms
                Pb       0.0893300000      -0.0247000000      -0.0573600000 
                Pb       4.3699400000      -0.0279400000       4.2632300000 
                Pb       0.0272800000       6.2926800000      -0.1325800000 
                Pb       4.4535100000       6.2829700000       4.2975700000 
                Cs       8.0637900000       3.1702700000       3.9123200000 
                Cs       4.9531500000       9.3635400000       7.9885300000 
                Cs       0.6422300000       9.2450500000       4.4443800000 
                Cs       3.6963500000       3.1094200000       0.3358200000 
                Br       7.0610700000       6.6908800000       5.8017500000 
                Br       2.7104300000      11.9870200000       6.7463600000 
                Br       2.7107000000       6.7836200000       6.6872600000 
                 I       6.0770600000       5.8198200000       1.5783100000 
                 I       1.6640700000       0.4298700000       2.6788600000 
                 I       1.7505900000       5.8611600000       2.5579600000 
                 I       7.1351400000      12.0355300000       5.6645600000 
                 I       6.0540700000       0.4050300000       1.5627800000 
                 I       4.3304300000       3.1267200000       4.8326900000 
                 I       8.6912100000       9.3682100000       0.6749900000 
                 I       4.4180900000       9.3832500000       3.5798500000 
                 I       0.0818200000       3.1341800000       7.5963900000 
     End
     Lattice
            8.7540715120    -0.0371070620     0.0785922380
           -0.0519580580    12.5398230920    -0.0145939180
            0.0734727350    -0.0097650050     8.2708555540
     End
     charge 0.0
   End
   task SinglePoint
---
ID: 'CsPbBrI3_O_03_00024'
ReferenceEngineID: None
AMSInput: |
   system
     Atoms
                Pb       0.0070500000      -0.0903100000       0.0559200000 
                Pb       4.4290700000       0.0664600000       4.2107100000 
                Pb      -0.0565000000       6.1392900000      -0.0398600000 
                Pb       4.4935300000       5.9824100000       4.2359300000 
                Cs       8.1077500000       3.0679100000       3.9235300000 
                Cs       5.1881700000       9.0338300000       8.0924800000 
                Cs       0.5189900000       8.9379000000       4.2528200000 
                Cs       3.7508000000       3.0088600000       0.0119900000 
                Br       7.0927400000       6.5211900000       5.7849200000 
                Br       4.5937700000       3.0233600000       4.8677700000 
                Br       8.7831500000       9.0383400000       0.5972300000 
                 I       6.1806000000       5.5761100000       1.5384200000 
                 I       1.6849900000       0.5526800000       2.6847900000 
                 I       2.6098800000      11.5465400000       6.8165000000 
                 I       1.7773300000       5.5158200000       2.5537500000 
                 I       2.6195400000       6.5498300000       6.7623700000 
                 I       7.1565900000      11.5604200000       5.6673300000 
                 I       6.1617600000       0.4559500000       1.5309000000 
                 I       4.3290300000       9.0679300000       3.4549600000 
                 I      -0.1038100000       3.0218300000       7.7154500000 
     End
     Lattice
            8.9348382720    -0.0384806950    -0.0733293080
           -0.0525358440    12.1107716060    -0.0122082430
           -0.0684776010    -0.0082542370     8.3875266040
     End
     charge 0.0
   End
   task SinglePoint
---
ID: 'CsPbBrI3_O_03_00030'
ReferenceEngineID: None
AMSInput: |
   system
     Atoms
                Pb       0.0096900000      -0.0981400000       0.0279400000 
                Pb       4.5114700000      -0.0124400000       4.3024100000 
                Pb       0.0096900000       6.0229300000       0.0279400000 
                Pb       4.5114700000       5.9372400000       4.3024100000 
                Cs       8.2280500000       2.9624000000       4.1097900000 
                Cs       5.1829300000       8.8871900000       0.0592100000 
                Cs       0.7516300000       8.8871900000       4.3055000000 
                Cs       3.8652000000       2.9624000000      -0.0536000000 
                Br       4.6551400000       2.9624000000       4.9519400000 
                Br       8.7623800000       8.8871900000       0.8674000000 
                Br       4.3540400000       8.8871900000       3.6056200000 
                 I       7.1958400000       6.5071300000       5.9727600000 
                 I       6.2745300000       5.4145200000       1.6769700000 
                 I       1.8346700000       0.5377900000       2.5992100000 
                 I       2.7123100000      11.2697100000       6.9089800000 
                 I       1.8346700000       5.3870000000       2.5992100000 
                 I       2.7123100000       6.5046700000       6.9089800000 
                 I       7.1958400000      11.2672400000       5.9727600000 
                 I       6.2745300000       0.5102700000       1.6769700000 
                 I       0.0787800000       2.9624000000       7.7780200000 
     End
     Lattice
            8.9810657240     0.0000000000     0.0168702070
            0.0000000000    11.8495828540     0.0000000000
            0.0156986110     0.0000000000     8.5560743440
     End
     charge 0.0
   End
   task SinglePoint
---
ID: 'CsPbBrI3_O_04_00010'
ReferenceEngineID: None
AMSInput: |
   system
     Atoms
                Pb      -0.0000000000       0.0000000000      -0.0000000000 
                Pb       4.3275900000      -0.0553500000       4.1200400000 
                Pb      -0.0788200000       6.2692200000      -0.0000000000 
                Pb       4.2487700000       6.2138700000       4.1200400000 
                Cs       8.0216000000       3.2902700000       3.8107400000 
                Cs       4.8035300000       9.0821200000       7.9307800000 
                Cs       0.4759400000       9.1374700000       4.4293400000 
                Cs       3.6940200000       3.3456200000       0.3093000000 
                Br       6.7649000000       6.5662600000       5.8174100000 
                Br       6.0602300000       5.8061300000       1.6973600000 
                Br       1.7326400000       5.8614800000       2.4226800000 
                Br       2.4373100000       6.6216100000       6.5427200000 
                 I       1.5413200000       0.5032100000       2.7168100000 
                 I       2.6286400000      11.9798800000       6.8368600000 
                 I       6.9562300000      11.9245300000       5.5232700000 
                 I       5.8689000000       0.4478600000       1.4032300000 
                 I       4.2765800000       3.0995000000       4.7436100000 
                 I      -0.1066300000       9.3835900000       0.6235700000 
                 I       4.2209600000       9.3282400000       3.4964700000 
                 I      -0.0510100000       3.1548500000       7.6165100000 
     End
     Lattice
            8.6551728620    -0.1106989020     0.0000000000
           -0.1576326300    12.5384372230     0.0000000000
            0.0000000000     0.0000000000     8.2400815340
     End
     charge 0.0
   End
   task SinglePoint
---
ID: 'CsPbBrI3_O_04_00025'
ReferenceEngineID: None
AMSInput: |
   system
     Atoms
                Pb       0.0107100000       0.0807300000      -0.0482400000 
                Pb       4.4160500000      -0.1278100000       4.1270800000 
                Pb      -0.1922200000       5.9674200000      -0.0655700000 
                Pb       4.4900300000       6.1088500000       4.1097600000 
                Cs       8.1414200000       3.0523200000       4.1249800000 
                Cs       5.0099400000       8.9297700000       8.3003100000 
                Cs       0.6040600000       8.9780300000       4.4208900000 
                Cs       3.6937600000       3.0982300000       0.2455600000 
                Br       6.9831500000       6.4654900000       5.8021200000 
                Br       6.1682100000       5.5166100000       1.6268000000 
                Br       4.1930300000       9.0398400000       3.4989700000 
                Br       0.1047900000       3.0364200000       7.6742900000 
                 I       1.6282000000       0.4945900000       2.6657200000 
                 I       2.6696200000      11.5816700000       6.8410500000 
                 I       1.7000800000       5.6203100000       2.5143000000 
                 I       2.5977300000       6.4559500000       6.6896200000 
                 I       7.0254000000      11.5083500000       5.6683600000 
                 I       6.1259500000       0.4737500000       1.4930400000 
                 I       4.3948000000       2.9986900000       4.8210700000 
                 I       8.7565600000       8.9834000000       0.6457400000 
     End
     Lattice
            8.8535380650    -0.0941671860     0.0000000000
           -0.1289511290    12.1233463580     0.0000000000
            0.0000000000     0.0000000000     8.3506498780
     End
     charge 0.0
   End
   task SinglePoint
---
ID: 'CsPbBrI3_O_04_00038'
ReferenceEngineID: None
AMSInput: |
   system
     Atoms
                Pb       0.0220300000       0.0273900000       0.0672800000 
                Pb       4.2011600000       0.0787800000       4.1286200000 
                Pb      -0.0220300000       6.0887500000      -0.0672800000 
                Pb       4.4121300000       6.1401400000       4.2007900000 
                Cs       8.0522300000       2.9212100000       3.8011200000 
                Cs       4.9909300000       9.0785500000      -0.0396900000 
                Cs       0.5610700000       8.9825600000       4.5283000000 
                Cs       3.7673700000       3.0171900000      -0.1191600000 
                Br       6.8844900000       6.6969200000       5.8382700000 
                Br       1.7288100000       0.6355600000       2.4911500000 
                Br       4.4841900000       3.0228200000       4.7495000000 
                Br       4.1291100000       9.0841800000       3.5799200000 
                 I       6.1111200000       5.5984500000       1.5375400000 
                 I       2.5021700000      11.6598100000       6.7918800000 
                 I       1.7535400000       5.4722500000       2.5349900000 
                 I       2.5784700000       6.4856100000       6.7980700000 
                 I       6.8597600000      11.5336100000       5.7944300000 
                 I       6.0348300000       0.4242500000       1.5313500000 
                 I       0.0976100000       9.1089000000       0.8129600000 
                 I      -0.2426000000       3.0475400000       7.6753100000 
     End
     Lattice
            8.7582934980     0.0000000000    -0.1588513660
            0.0000000000    12.1227182210     0.0000000000
           -0.1449961040     0.0000000000     8.4882695220
     End
     charge 0.0
   End
   task SinglePoint
---
ID: 'CsPbBrI3_O_04_00046'
ReferenceEngineID: None
AMSInput: |
   system
     Atoms
                Pb       0.0558400000      -0.0227900000      -0.1411300000 
                Pb       4.3858800000      -0.0227900000       4.2516100000 
                Pb       0.0558400000       6.3054000000      -0.1411300000 
                Pb       4.3858800000       6.3054000000       4.2516100000 
                Cs       7.9894500000       3.1413100000       3.7856200000 
                Cs       4.8514400000       9.4239200000       7.9323100000 
                Cs       0.5214000000       9.4239200000       4.3991300000 
                Cs       3.6594100000       3.1413100000       0.3248600000 
                Br       7.0197000000       6.7654900000       5.6505600000 
                Br       2.6896600000      12.0823600000       6.6808900000 
                Br       2.6896600000       6.7654900000       6.6808900000 
                Br       7.0197000000      12.0823600000       5.6505600000 
                 I       5.9928000000       5.9042800000       1.5007300000 
                 I       1.6627500000       0.3783400000       2.6097500000 
                 I       1.6627500000       5.9042800000       2.6097500000 
                 I       5.9928000000       0.3783400000       1.5007300000 
                 I       4.2829500000       3.1413100000       4.7641700000 
                 I       0.0399200000       9.4239200000       0.5060100000 
                 I       4.3699600000       9.4239200000       3.6044700000 
                 I      -0.0471000000       3.1413100000       7.5672700000 
     End
     Lattice
            8.6600876290     0.0000000000     0.0000000000
            0.0000000000    12.5652326300     0.0000000000
            0.0000000000     0.0000000000     8.2209626140
     End
     charge 0.0
   End
   task SinglePoint
---
ID: 'CsPbBrI3_O_04_00049'
ReferenceEngineID: None
AMSInput: |
   system
     Atoms
                Pb       0.0971300000      -0.0378100000      -0.0756500000 
                Pb       4.3961400000      -0.1251700000       4.2327500000 
                Pb       0.0291300000       6.2102700000      -0.1538100000 
                Pb       4.4784500000       6.2747900000       4.2709400000 
                Cs       8.0748300000       3.1095800000       3.8909400000 
                Cs       4.9162800000       9.2065600000       8.1942100000 
                Cs       0.7549800000       9.1136400000       4.4704700000 
                Cs       3.7117200000       3.0541400000       0.2788200000 
                Br       7.0687400000       6.6452600000       5.7837900000 
                Br       2.7111100000      11.7572900000       6.7319300000 
                Br       2.7336100000       6.6836500000       6.6844000000 
                Br       4.2968400000       9.2252800000       3.6180300000 
                 I       6.1068200000       5.7305400000       1.5708900000 
                 I       1.6837300000       0.4220500000       2.6482000000 
                 I       1.7709700000       5.7673700000       2.5238100000 
                 I       7.1072700000      11.7435500000       5.6749200000 
                 I       6.0895900000       0.3849000000       1.5605700000 
                 I       4.3551300000       3.0728500000       4.7708500000 
                 I       8.6907700000       9.2056800000       0.7745300000 
                 I       0.0758400000       3.0821400000       7.5391800000 
     End
     Lattice
            8.7838411080    -0.0462844690     0.0800238710
           -0.0644062560    12.3359584630    -0.0130250410
            0.0749087650    -0.0089429190     8.2651977860
     End
     charge 0.0
   End
   task SinglePoint
---
ID: 'CsPbBrI3_O_04_00059'
ReferenceEngineID: None
AMSInput: |
   system
     Atoms
                Pb      -0.0243100000      -0.0797400000       0.0609300000 
                Pb       4.4031400000       0.0525100000       4.2538000000 
                Pb       0.0149700000       6.1750600000      -0.0904200000 
                Pb       4.4200400000       5.9777700000       4.3312900000 
                Cs       8.0556400000       3.0164100000       3.9808100000 
                Cs       5.0302000000       8.8893200000       8.1035900000 
                Cs       0.4927500000       8.9202400000       4.2706500000 
                Cs       3.7429300000       3.0674500000       0.0357900000 
                Br       7.0280900000       6.4686900000       5.8804000000 
                Br       2.5786100000       6.5232000000       6.6938600000 
                Br       4.5290000000       3.0161800000       4.8945100000 
                Br       8.6049900000       8.9972000000       0.6641500000 
                 I       6.1829000000       5.5729800000       1.6603500000 
                 I       1.6754800000       0.5162200000       2.6931300000 
                 I       2.5833100000      11.5351900000       6.8779800000 
                 I       1.7977200000       5.5452600000       2.5370700000 
                 I       7.0589400000      11.5239800000       5.7346600000 
                 I       6.0474000000       0.4376100000       1.5432100000 
                 I       4.2977700000       9.0537800000       3.5340300000 
                 I      -0.0376700000       3.0512000000       7.7085800000 
     End
     Lattice
            8.8410095820    -0.0847820260    -0.0050012310
           -0.1161011640    12.1111216570     0.0040218060
           -0.0046966360     0.0026074620     8.3752413690
     End
     charge 0.0
   End
   task SinglePoint
---
ID: 'CsPbBrI3_O_05_00019'
ReferenceEngineID: None
AMSInput: |
   system
     Atoms
                Pb       0.0150600000      -0.0242300000      -0.0373000000 
                Pb       4.2604000000      -0.0875700000       4.0489900000 
                Pb      -0.1519800000       6.1938800000      -0.0236800000 
                Pb       4.3523900000       6.3108100000       4.0434800000 
                Cs       8.0663700000       2.8486400000       3.6975600000 
                Cs       4.7631000000       9.2000700000       8.2307500000 
                Cs       0.4946300000       9.3740400000       4.4889200000 
                Cs       3.7149500000       3.2080300000       0.2049100000 
                Br       6.7560500000       6.9607600000       5.6672600000 
                Br       5.9775000000       5.8385200000       1.5172400000 
                Br       1.7004200000       0.4216200000       2.4622900000 
                Br       6.8362100000      11.8718000000       5.6482100000 
                Br       4.0789000000       9.2895400000       3.5281200000 
                 I       2.5811900000      12.0008500000       6.7713800000 
                 I       1.5598600000       5.7233500000       2.5963200000 
                 I       2.4746600000       6.5892800000       6.6657900000 
                 I       5.9455500000       0.3439100000       1.4052600000 
                 I       4.3325900000       3.1036600000       4.6219800000 
                 I       0.1302400000       9.2737300000       0.6935400000 
                 I      -0.3227000000       3.1341600000       7.6699300000 
     End
     Lattice
            8.6343786880    -0.0064445130    -0.1720758180
           -0.0087568960    12.3669504250     0.0542587840
           -0.1589796160     0.0359866960     8.3099168280
     End
     charge 0.0
   End
   task SinglePoint
---
ID: 'CsPbBrI3_O_05_00023'
ReferenceEngineID: None
AMSInput: |
   system
     Atoms
                Pb       8.6266900000       0.0006200000       0.1017900000 
                Pb       4.2637600000      12.2878400000       3.9882900000 
                Pb       8.5575300000       6.1687900000       8.1879200000 
                Pb       4.4729200000       6.2888500000       4.0616200000 
                Cs       8.0420400000       2.9769900000       3.7563400000 
                Cs       4.9636900000       9.2496900000       8.1865700000 
                Cs       0.6981500000       9.1887900000       4.4610400000 
                Cs       3.8007800000       3.0708400000       0.2988500000 
                Br       6.9609500000       6.7327600000       5.6752800000 
                Br       6.0374200000       5.7299800000       1.5384500000 
                Br       1.6739600000       0.4721700000       2.5265000000 
                Br       6.0029200000       0.4245700000       1.5597700000 
                Br       4.2386900000       9.2642700000       3.5140400000 
                 I       2.6523100000      11.9174700000       6.7240900000 
                 I       1.6622700000       5.7514900000       2.5627200000 
                 I       2.7116400000       6.5805900000       6.7094000000 
                 I       6.9510600000      11.8415100000       5.6438900000 
                 I       4.3178600000       3.0908300000       4.6417100000 
                 I       0.0334700000       9.2693600000       0.7106900000 
                 I       8.6393300000       3.0830500000       7.5614200000 
     End
     Lattice
            8.6797206180    -0.0113266080    -0.0010354880
           -0.0158585810    12.3504302750     0.0016861250
           -0.0010898170     0.0010733990     8.2404905490
     End
     charge 0.0
   End
   task SinglePoint
---
ID: 'CsPbBrI3_O_05_00026'
ReferenceEngineID: None
AMSInput: |
   system
     Atoms
                Pb       0.0349300000       0.0137900000       0.0837300000 
                Pb       4.2041400000       0.0572400000       4.1331600000 
                Pb      -0.1371300000       6.0682200000      -0.0407600000 
                Pb       4.4348600000       6.1235400000       4.0987700000 
                Cs       7.9679200000       2.9512900000       3.7715400000 
                Cs       4.9493900000       8.9744800000      -0.0113800000 
                Cs       0.6057200000       9.0276100000       4.5014900000 
                Cs       3.8437500000       3.1300300000      -0.0523000000 
                Br       6.8726400000       6.6193300000       5.7894600000 
                Br       6.0832900000       5.6173500000       1.5760100000 
                Br       1.6614700000       0.5460700000       2.5873600000 
                Br       4.4390800000       3.0246300000       4.6693100000 
                Br       4.1648900000       9.0770400000       3.5837700000 
                 I       2.6157400000      11.6558400000       6.8388400000 
                 I       1.7273000000       5.5163400000       2.4946700000 
                 I       2.5654100000       6.4501000000       6.6864500000 
                 I       6.8840400000      11.5883000000       5.7316400000 
                 I       5.9580800000       0.3940500000       1.5147400000 
                 I       0.0556500000       9.1055800000       0.7746100000 
                 I      -0.1259900000       3.0296800000       7.5855700000 
     End
     Lattice
            8.7106359750    -0.0280121970    -0.0723060850
           -0.0385590720    12.1422834970    -0.0159602580
           -0.0666114610    -0.0107438000     8.3798440520
     End
     charge 0.0
   End
   task SinglePoint
---
ID: 'CsPbBrI3_O_05_00029'
ReferenceEngineID: None
AMSInput: |
   system
     Atoms
                Pb      -0.0239300000      12.1057200000       0.1102800000 
                Pb       4.2414200000       0.0103500000       4.0613400000 
                Pb       8.5597000000       5.9855700000       8.1820600000 
                Pb       4.4683500000       6.0662500000       4.0626300000 
                Cs       8.1772800000       2.9622800000       4.0485500000 
                Cs       5.1000300000       8.9726900000       7.9187300000 
                Cs       0.4580100000       9.0657800000       4.1876900000 
                Cs       3.6100700000       3.1147700000       0.3169500000 
                Br       6.9850200000       6.5234000000       5.6408000000 
                Br       6.1208600000       5.5488800000       1.5626500000 
                Br       1.6397100000       0.5133900000       2.5980900000 
                Br       8.6673500000       9.0550000000       0.4888900000 
                Br      -0.0346400000       3.0573200000       7.7764000000 
                 I       2.5718600000      11.5908400000       6.7794000000 
                 I       1.6394100000       5.6305300000       2.5694600000 
                 I       2.5163900000       6.5262800000       6.6347700000 
                 I       6.9633500000      11.6469000000       5.6398600000 
                 I       6.0606500000       0.5020000000       1.4879900000 
                 I       4.3939300000       3.0333500000       4.9034800000 
                 I       4.2435300000       9.0950900000       3.2884200000 
     End
     Lattice
            8.7791931370    -0.0448031000    -0.0874744670
           -0.0618570960    12.1325604590     0.0187149650
           -0.0815014970     0.0128798840     8.2946044950
     End
     charge 0.0
   End
   task SinglePoint
---
ID: 'CsPbBrI3_O_05_00033'
ReferenceEngineID: None
AMSInput: |
   system
     Atoms
                Pb       8.4357600000      12.1025900000       8.0178700000 
                Pb       4.2856300000      12.2375100000       4.0925100000 
                Pb       8.5757600000       6.1595900000      -0.1656800000 
                Pb       4.2636800000       6.1239600000       3.9395200000 
                Cs       8.0712600000       3.2676300000       3.6790300000 
                Cs       4.9247000000       9.0789900000       7.8007800000 
                Cs       0.2872900000       9.1477300000       4.1760400000 
                Cs       3.6716500000       3.1834100000       0.2673600000 
                Br       6.7724000000       6.6022800000       5.5725100000 
                Br       6.0460500000       5.7435200000       1.5045400000 
                Br       1.6741200000       5.7067800000       2.3864800000 
                Br       6.8315700000      11.5532800000       5.5382000000 
                Br       8.6023500000       9.1388500000       0.3714900000 
                 I       1.5769900000       0.4656000000       2.6670800000 
                 I       2.5060800000      11.7748900000       6.7074900000 
                 I       2.3741600000       6.5409500000       6.5201800000 
                 I       5.9977800000       0.3880100000       1.4400700000 
                 I       4.3737200000       3.0476300000       4.7513200000 
                 I       4.0758900000       9.1828200000       3.2445100000 
                 I       8.3969500000       2.9800600000       7.4979800000 
     End
     Lattice
            8.6957003010    -0.0610096950    -0.1780567950
           -0.0859087600    12.3090652220    -0.0370775200
           -0.1659594070    -0.0241540980     8.2553829800
     End
     charge 0.0
   End
   task SinglePoint
---
ID: 'CsPbBrI3_O_05_00079'
ReferenceEngineID: None
AMSInput: |
   system
     Atoms
                Pb       0.1119700000      -0.0247000000      -0.0485400000 
                Pb       4.3199700000      -0.0415400000       4.1963800000 
                Pb      -0.0592200000       6.0744200000      -0.0358300000 
                Pb       4.2969500000       6.0394400000       4.0835200000 
                Cs       7.9992700000       3.2123600000       3.7506000000 
                Cs       4.7845800000       9.1644400000       8.2075400000 
                Cs       0.6131100000       8.8849200000       4.4394400000 
                Cs       3.7116500000       2.9059600000      -0.0707900000 
                Br       6.8902100000       6.4553600000       5.7002900000 
                Br       2.5520600000      11.6610900000       6.6655000000 
                Br       1.7067400000       5.6144400000       2.4621600000 
                Br       4.4605300000       2.9940300000       4.6588600000 
                Br       4.1405700000       9.0571700000       3.5684300000 
                 I       5.9349800000       5.6251400000       1.4103200000 
                 I       1.6430500000       0.5710600000       2.6650100000 
                 I       2.6127000000       6.4150800000       6.7350800000 
                 I       6.9738300000      11.4615100000       5.5732300000 
                 I       6.0942200000       0.4050700000       1.5426500000 
                 I      -0.0332100000       9.1149000000       0.7186900000 
                 I      -0.1655200000       2.9897600000       7.5420600000 
     End
     Lattice
            8.7514070110    -0.0647670450    -0.0743677310
           -0.0888519720    12.1604048910    -0.0574705750
           -0.0692353010    -0.0384007330     8.3196417620
     End
     charge 0.0
   End
   task SinglePoint
---
ID: 'CsPbBrI3_O_06_00023'
ReferenceEngineID: None
AMSInput: |
   system
     Atoms
                Pb      -0.0500300000      -0.0738700000       0.1541800000 
                Pb       4.2122400000      -0.0036200000       3.9453300000 
                Pb      -0.0848700000       6.2497200000       0.0655800000 
                Pb       4.2977300000       6.1650600000       3.9779200000 
                Cs       8.0651600000       3.1471100000       3.7340700000 
                Cs       4.9762900000       9.2330700000       7.7689100000 
                Cs       0.4613100000       9.0849600000       4.1658900000 
                Cs       3.7266800000       3.0803000000       0.3328000000 
                Br       6.8166900000       6.6081100000       5.6104900000 
                Br       5.9782500000       5.7242100000       1.5376400000 
                Br       1.5862600000       0.5004500000       2.5736600000 
                Br       1.6610800000       5.7615200000       2.4817800000 
                Br       5.9131600000       0.4094200000       1.4854600000 
                Br       8.5371900000       9.2406200000       0.4947500000 
                 I       2.5339300000      11.8868600000       6.6497400000 
                 I       2.5349500000       6.5893500000       6.6157200000 
                 I       6.9291500000      11.8928800000       5.4476500000 
                 I       4.2674300000       3.0800000000       4.6744400000 
                 I       4.2237800000       9.2472600000       3.2977200000 
                 I      -0.1786300000       3.0831800000       7.6978800000 
     End
     Lattice
            8.6024561880    -0.0240355100    -0.0849689550
           -0.0335835960    12.3594918380    -0.0191257100
           -0.0791255250    -0.0125020140     8.1831648330
     End
     charge 0.0
   End
   task SinglePoint
---
ID: 'CsPbBrI3_O_06_00063'
ReferenceEngineID: None
AMSInput: |
   system
     Atoms
                Pb       0.0436700000      -0.0934600000       0.1228200000 
                Pb       4.2351500000       0.0198900000       4.1563100000 
                Pb      -0.1191300000       6.0383300000      -0.0180800000 
                Pb       4.4653800000       6.0055100000       4.1316200000 
                Cs       8.0346300000       2.9077600000       3.8444600000 
                Cs       5.0280800000       8.7893800000      -0.0153100000 
                Cs       0.5548200000       8.9069600000       4.2857500000 
                Cs       3.8439800000       3.0834000000      -0.0450100000 
                Br       6.9046800000       6.5286500000       5.8085000000 
                Br       6.1359000000       5.5088100000       1.6299100000 
                Br       1.6628900000       0.4640400000       2.6183000000 
                Br       4.4806400000       2.9993800000       4.7363700000 
                Br       8.5981200000       8.8922200000       0.7011700000 
                Br       4.1583300000       8.9453500000       3.5271800000 
                 I       2.5806200000      11.3733900000       6.8710100000 
                 I       1.7698200000       5.4521600000       2.4838000000 
                 I       2.5217200000       6.4404300000       6.6707800000 
                 I       6.8904000000      11.3431500000       5.7944600000 
                 I       5.9971000000       0.4051500000       1.5530100000 
                 I      -0.1127000000       2.9825700000       7.6778200000 
     End
     Lattice
            8.7395847740    -0.0363780410    -0.0731243380
           -0.0494593970    11.9200140020     0.0075372310
           -0.0671291070     0.0050442420     8.3906442160
     End
     charge 0.0
   End
   task SinglePoint
---
ID: 'CsPbBrI3_O_06_00069'
ReferenceEngineID: None
AMSInput: |
   system
     Atoms
                Pb      -0.0042000000       0.1048700000      -0.0009600000 
                Pb       4.3400800000       0.0331400000       4.1287000000 
                Pb      -0.1295100000       5.9558000000       0.0091300000 
                Pb       4.2147700000       5.8840800000       4.1186100000 
                Cs       7.9855700000       3.1494800000       4.0424700000 
                Cs       4.7855200000       8.7738600000       7.9605300000 
                Cs       0.4412500000       8.8455900000       4.4226900000 
                Cs       3.6413000000       3.2212100000       0.0852600000 
                Br       6.7163400000       6.2830300000       5.8717200000 
                Br       6.0625500000       5.4855700000       1.7161700000 
                Br       1.7182700000       5.5573000000       2.4115700000 
                Br       2.3720700000       6.3547600000       6.5115000000 
                Br       4.4157000000       2.9774500000       4.7909000000 
                Br       0.0714300000       3.0491700000       7.5923100000 
                 I       1.5923600000       0.6075000000       2.6948800000 
                 I       2.5823200000      11.6387600000       6.8258000000 
                 I       6.9265900000      11.5670400000       5.5574100000 
                 I       5.9366400000       0.5357700000       1.4328600000 
                 I      -0.1405000000       9.0767300000       0.6222700000 
                 I       4.2037800000       9.0050000000       3.5054700000 
     End
     Lattice
            8.6885544550    -0.1434521670     0.0000000000
           -0.1973447820    12.1393033920     0.0000000000
            0.0000000000     0.0000000000     8.2554759060
     End
     charge 0.0
   End
   task SinglePoint
---
ID: 'CsPbBrI3_O_06_00096'
ReferenceEngineID: None
AMSInput: |
   system
     Atoms
                Pb       0.0000000000      -0.0000000000       0.0000000000 
                Pb       4.0568800000      -0.0000000000       4.0525400000 
                Pb       0.0000000000       5.9427200000       0.0000000000 
                Pb       4.0568800000       5.9427200000       4.0525400000 
                Cs      -0.2130800000       2.9713600000       4.1208500000 
                Cs       4.4823500000       8.9140800000      -0.2659600000 
                Cs      -0.2356900000       8.9140800000       4.4710300000 
                Cs       4.0801800000       2.9713600000      -0.2208200000 
                Br       6.0990000000       6.8164500000       6.0689200000 
                Br       2.0147600000       0.8737300000       2.0361600000 
                Br       2.0147600000       5.0689900000       2.0361600000 
                Br       6.0990000000      11.0117100000       6.0689200000 
                Br       4.5066200000       2.9713600000       4.5381500000 
                Br       3.6071500000       8.9140800000       3.5669400000 
                 I       6.2975700000       5.9349800000       1.7737600000 
                 I       1.8162000000      11.8777000000       6.3313200000 
                 I       1.8162000000       5.9504500000       6.3313200000 
                 I       6.2975700000       0.0077400000       1.7737600000 
                 I       0.7130900000       8.9140800000       0.7088000000 
                 I      -1.1618500000       2.9713600000       7.8830700000 
     End
     Lattice
            8.5625364460     0.0000000000    -0.4867874800
            0.0000000000    11.8854387850     0.0000000000
           -0.4487677330     0.0000000000     8.5918716420
     End
     charge 0.0
   End
   task SinglePoint
---
ID: 'CsPbBrI3_O_06_00100'
ReferenceEngineID: None
AMSInput: |
   system
     Atoms
                Pb       8.5512200000       0.0383000000      -0.0836600000 
                Pb       4.1578800000      -0.0026600000       3.9602800000 
                Pb       0.0131300000       6.0832300000       0.0201900000 
                Pb       4.2202300000       6.0355300000       4.0961400000 
                Cs       7.9575000000       2.9988800000       3.6518800000 
                Cs       4.8948100000       9.1964900000      -0.0962600000 
                Cs       0.4887000000       8.7952000000       4.4720200000 
                Cs       3.6525700000       2.8522700000       8.2767400000 
                Br       6.7127100000       6.5366000000       5.7662200000 
                Br       1.7367500000       0.7555400000       2.3576300000 
                Br       1.6573200000       5.5354200000       2.5223500000 
                Br       5.9839700000       0.3965400000       1.5248000000 
                Br       4.3889800000       2.9966500000       4.5941400000 
                Br       4.0072900000       9.0602100000       3.4742500000 
                 I       5.9398500000       5.6667000000       1.4759800000 
                 I       2.3746800000      11.6734600000       6.5427200000 
                 I       2.5628800000       6.3855800000       6.7843800000 
                 I       6.7471100000      11.4932300000       5.5543700000 
                 I       0.1602400000       9.1420500000       0.7515400000 
                 I       8.3142200000       3.0033400000       7.4146500000 
     End
     Lattice
            8.6173358130    -0.0162468110    -0.1755400350
           -0.0229425710    12.1308682040    -0.0624733520
           -0.1605367410    -0.0414217780     8.3753342060
     End
     charge 0.0
   End
   task SinglePoint
---
ID: 'CsPbBrI3_O_06_00119'
ReferenceEngineID: None
AMSInput: |
   system
     Atoms
                Pb      -0.0472900000       0.1195700000       0.0013100000 
                Pb       4.3291800000       0.0800900000       4.1368900000 
                Pb      -0.0252200000       5.9878300000      -0.0343500000 
                Pb       4.3071100000       5.9483400000       4.1012300000 
                Cs       8.0546600000       3.2405400000       4.0318100000 
                Cs       4.9536400000       9.3268300000       7.9492000000 
                Cs       0.5992500000       8.8769100000       4.3584400000 
                Cs       3.7002600000       2.8273700000       0.0707300000 
                Br       6.9690400000       6.4250300000       5.7363600000 
                Br       2.6146500000      11.7787200000       6.5712800000 
                Br       1.7233600000       5.5882500000       2.5376000000 
                Br       6.0777600000       0.4796600000       1.5649400000 
                Br       4.4710200000       3.0163500000       4.7527700000 
                Br       0.1166200000       3.0229300000       7.5977600000 
                 I       5.9690300000       5.5178300000       1.4575600000 
                 I       1.6146300000       0.5500800000       2.6449900000 
                 I       2.7479800000       6.4610500000       6.7802800000 
                 I       7.1023800000      11.7427000000       5.5273600000 
                 I       0.0189700000       9.1388000000       0.5529000000 
                 I       4.3733600000       9.0935900000       3.5067600000 
     End
     Lattice
            8.7087958010     0.0000000000     0.0000000000
            0.0000000000    12.1644676330    -0.0428881840
            0.0000000000    -0.0286373380     8.2479817020
     End
     charge 0.0
   End
   task SinglePoint
---
ID: 'CsPbBrI3_O_07_00023'
ReferenceEngineID: None
AMSInput: |
   system
     Atoms
                Pb       0.0237400000      -0.0050900000       0.0777000000 
                Pb       4.1765500000      -0.0183900000       4.0008500000 
                Pb      -0.0739300000       6.0710400000       0.0259100000 
                Pb       4.2104800000       6.0429600000       4.0689000000 
                Cs       8.0886000000       3.0553200000       3.9502700000 
                Cs       4.8673700000       8.8452600000       7.7801600000 
                Cs       0.3810300000       8.9603000000       4.1769100000 
                Cs       3.5281800000       3.2342200000       0.3639700000 
                Br       6.7671400000       6.3997100000       5.6673100000 
                Br       6.0405300000       5.5896500000       1.6550200000 
                Br       1.5642100000       0.5209800000       2.6063200000 
                Br       1.6487900000       5.6752700000       2.4797700000 
                Br       2.3678600000       6.4859200000       6.4897900000 
                Br       8.4408400000       8.9909500000       0.4881400000 
                Br      -0.0458000000       3.1093100000       7.7079800000 
                 I       2.4883200000      11.5891700000       6.7692500000 
                 I       6.8399700000      11.6435100000       5.5026900000 
                 I       5.8794800000       0.5025800000       1.3856400000 
                 I       4.2589300000       3.0122600000       4.8377700000 
                 I       4.1516700000       9.0787800000       3.3011500000 
     End
     Lattice
            8.6264270380    -0.1117179600    -0.0767428790
           -0.1549496220    12.1626798930     0.0524163470
           -0.0710365310     0.0361182330     8.1727162340
     End
     charge 0.0
   End
   task SinglePoint
---
ID: 'CsPbBrI3_O_07_00032'
ReferenceEngineID: None
AMSInput: |
   system
     Atoms
                Pb       0.0167100000      -0.1173000000       0.0114000000 
                Pb       4.1978700000      -0.1275300000       4.0270800000 
                Pb      -0.0965800000       6.1317700000       0.0279700000 
                Pb       4.2193900000       6.1459300000       3.9294600000 
                Cs       8.0947500000       3.0392200000       3.5870700000 
                Cs       4.7306400000       8.9630900000       8.0659600000 
                Cs       0.3280800000       9.1085500000       4.2350000000 
                Cs       3.6805700000       3.1271400000       0.1893000000 
                Br       6.6359200000       6.7106000000       5.5869600000 
                Br       6.0115800000       5.6984600000       1.5130900000 
                Br       1.6360100000       0.4524000000       2.4942700000 
                Br       1.6630700000       5.5815100000       2.3856600000 
                Br       6.6576500000      11.3956400000       5.6005400000 
                Br      -0.0285700000       9.0577500000       0.6583700000 
                Br       3.9204900000       9.0567300000       3.3045600000 
                 I       2.4120300000      11.6439700000       6.6801800000 
                 I       2.3019000000       6.4556000000       6.5242600000 
                 I       5.9617400000       0.3354100000       1.4434400000 
                 I       4.3180700000       3.0169300000       4.6408200000 
                 I      -0.4208400000       3.0213800000       7.6827800000 
     End
     Lattice
            8.6022547990    -0.0324822920    -0.2624229080
           -0.0451770810    12.1016230350     0.0068035790
           -0.2412154640     0.0047225470     8.2918117750
     End
     charge 0.0
   End
   task SinglePoint
---
ID: 'CsPbBrI3_O_07_00044'
ReferenceEngineID: None
AMSInput: |
   system
     Atoms
                Pb       0.0455200000      -0.0119000000       0.0611300000 
                Pb       4.1915400000      -0.1193000000       3.9934500000 
                Pb      -0.1375700000       5.9355900000       0.0237100000 
                Pb       4.2830600000       6.0041600000       3.9675900000 
                Cs       8.1781700000       2.9936600000       3.9233700000 
                Cs       4.8790800000       8.7693800000       8.0785800000 
                Cs       0.4103400000       8.7949100000       4.1419100000 
                Cs       3.5945400000       3.0602200000       0.2635700000 
                Br       6.7502700000       6.4120100000       5.6521800000 
                Br       6.0808900000       5.4795200000       1.5724300000 
                Br       1.6007400000       0.5130700000       2.5725300000 
                Br       1.6647100000       5.5032500000       2.4093400000 
                Br       8.5843900000       8.8248500000       0.4343300000 
                Br       3.9730300000       8.8834400000       3.2516000000 
                Br      -0.1258000000       2.9736500000       7.7264300000 
                 I       2.4445700000      11.3551100000       6.7009300000 
                 I       2.3633200000       6.3566200000       6.5424500000 
                 I       6.8150000000      11.2812300000       5.5152200000 
                 I       6.0191600000       0.4248300000       1.4394500000 
                 I       4.3526900000       2.9469400000       4.7817100000 
     End
     Lattice
            8.7123482540    -0.0888178800    -0.1614885130
           -0.1221363200    11.9134340850    -0.0075942120
           -0.1493614750    -0.0044809920     8.2859630090
     End
     charge 0.0
   End
   task SinglePoint
---
ID: 'CsPbBrI3_O_07_00059'
ReferenceEngineID: None
AMSInput: |
   system
     Atoms
                Pb       0.0121500000      -0.0883100000       0.1280200000 
                Pb       4.2285100000       0.0039500000       4.1567600000 
                Pb      -0.0330600000       6.0787900000      -0.0566500000 
                Pb       4.4298600000       6.0035400000       4.2048200000 
                Cs       7.9924500000       2.8737800000       3.8558100000 
                Cs       4.8787700000       8.6823000000       8.3184100000 
                Cs       0.5880400000       8.8737400000       4.3186200000 
                Cs       3.8377700000       3.1903300000      -0.0361400000 
                Br       6.8881200000       6.4684300000       5.8685900000 
                Br       6.1565200000       5.5199900000       1.7195300000 
                Br       1.6285900000       0.3994800000       2.6468800000 
                Br       2.5388400000       6.4274600000       6.6058200000 
                Br       4.4321100000       2.9930000000       4.7131900000 
                Br       8.4516600000       8.8722900000       0.8002900000 
                Br       4.1800300000       8.9306800000       3.5812900000 
                 I       2.5960100000      11.3594500000       6.8987700000 
                 I       1.7935500000       5.4966300000       2.4858600000 
                 I       6.8672800000      11.3515400000       5.7873800000 
                 I       5.8810700000       0.4122500000       1.5130900000 
                 I      -0.0038800000       3.0149600000       7.6196300000 
     End
     Lattice
            8.6845015120    -0.0694345860     0.0046289290
           -0.0948559390    11.9285462840     0.0223738050
            0.0041752870     0.0146966440     8.3207681260
     End
     charge 0.0
   End
   task SinglePoint
---
ID: 'CsPbBrI3_O_07_00061'
ReferenceEngineID: None
AMSInput: |
   system
     Atoms
                Pb       0.0257400000       0.1054900000       0.0558000000 
                Pb       4.2192300000       0.0092000000       4.0911300000 
                Pb      -0.0863300000       5.8751200000      -0.0946300000 
                Pb       4.3902700000       5.9495900000       4.1625100000 
                Cs       8.0010500000       2.8885400000       4.0217300000 
                Cs       4.8171100000       8.6525200000       8.2754200000 
                Cs       0.6131600000       8.8247400000       4.4774800000 
                Cs       3.7398700000       3.1533000000      -0.0255700000 
                Br       6.8667600000       6.3479000000       5.8215600000 
                Br       6.1263700000       5.4339000000       1.6600500000 
                Br       1.6549500000       0.5367100000       2.5874100000 
                Br       2.5345700000       6.3268400000       6.5735400000 
                Br       4.4194000000       2.9749000000       4.7144900000 
                Br       4.1627600000       8.9059000000       3.5623500000 
                Br       0.1346300000       2.9837400000       7.5432900000 
                 I       2.6375100000      11.4193600000       6.8234600000 
                 I       1.7351600000       5.4479500000       2.4826300000 
                 I       6.8600200000      11.3742500000       5.7229900000 
                 I       5.9383900000       0.4904400000       1.4992000000 
                 I      -0.0799900000       8.9351900000       0.7215600000 
     End
     Lattice
            8.6892585980    -0.0687553910     0.0053623380
           -0.0940935090    11.9188238400    -0.0134341020
            0.0048241370    -0.0093098740     8.3060446270
     End
     charge 0.0
   End
   task SinglePoint
---
ID: 'CsPbBrI3_O_07_00074'
ReferenceEngineID: None
AMSInput: |
   system
     Atoms
                Pb      -0.0701900000       0.0359900000       0.1555100000 
                Pb       4.2655900000       0.1490400000       4.0661000000 
                Pb      -0.0986000000       5.9322100000      -0.0131400000 
                Pb       4.5052700000       5.9016400000       4.1255100000 
                Cs       8.0906500000       2.9683500000       4.1015900000 
                Cs       5.1099300000       8.8955600000       8.0304000000 
                Cs       0.5393100000       8.9024900000       4.2020500000 
                Cs       3.7740100000       2.9542900000       0.1404900000 
                Br       7.0152800000       6.4065500000       5.7459400000 
                Br       6.1127900000       5.4172500000       1.6046900000 
                Br       1.6785900000       0.5478100000       2.5622300000 
                Br       6.0712400000       0.5739600000       1.6715800000 
                Br       4.5017000000       3.0106600000       4.8732300000 
                Br       8.6014600000       8.9618600000       0.6158000000 
                Br       0.0938800000       2.9834100000       7.7247900000 
                 I       2.5842700000      11.4529500000       6.7165000000 
                 I       1.7565500000       5.4592600000       2.5352600000 
                 I       2.6173100000       6.4105000000       6.6627500000 
                 I       6.9563800000      11.5322900000       5.7767400000 
                 I       4.3736400000       8.9815600000       3.4174700000 
     End
     Lattice
            8.7057099980     0.0126011710    -0.0033006620
            0.0172175260    11.9301749630    -0.0014336110
           -0.0030322460    -0.0008166900     8.3064563880
     End
     charge 0.0
   End
   task SinglePoint
---
ID: 'CsPbBrI3_O_08_00006'
ReferenceEngineID: None
AMSInput: |
   system
     Atoms
                Pb       0.1257900000      -0.0968900000       0.0955000000 
                Pb       4.1247900000       0.0747700000       4.1877200000 
                Pb      -0.0239800000       6.1619400000       0.0195500000 
                Pb       4.2140000000       5.9945000000       4.1117700000 
                Cs       7.9131200000       3.0883100000       3.7896700000 
                Cs       4.7780800000       9.0238800000       7.8818900000 
                Cs       0.4472200000       8.9291900000       4.1862600000 
                Cs       3.7428000000       3.2272500000       0.0940400000 
                Br       6.7361200000       6.4346400000       5.7587400000 
                Br       5.9550700000       5.6775400000       1.6665200000 
                Br       1.6077300000       0.4846200000       2.6393900000 
                Br       2.5822800000      11.6718100000       6.7316100000 
                Br       1.7152500000       5.6536000000       2.4544500000 
                Br       2.4747700000       6.5028300000       6.5466700000 
                Br       4.3005100000       3.0413200000       4.6742600000 
                Br       8.3906800000       9.0708700000       0.5820400000 
                 I       6.8980100000      11.7291700000       5.5909200000 
                 I       5.7931800000       0.3830200000       1.4987000000 
                 I       4.2311300000       9.1078600000       3.5290300000 
                 I      -0.0411100000       3.0485700000       7.6212500000 
     End
     Lattice
            8.5011735190    -0.0442469760     0.0000000000
           -0.0605679250    12.1785580820     0.0000000000
            0.0000000000     0.0000000000     8.1844397080
     End
     charge 0.0
   End
   task SinglePoint
---
ID: 'CsPbBrI3_O_08_00012'
ReferenceEngineID: None
AMSInput: |
   system
     Atoms
                Pb       0.0942500000       0.0784500000      -0.0159800000 
                Pb       4.1339400000       0.1016100000       4.1156100000 
                Pb      -0.1305000000       5.9245300000       0.0246000000 
                Pb       4.1764800000       5.9402100000       3.9270500000 
                Cs       7.9342200000       3.0591400000       3.8403800000 
                Cs       4.6690800000       9.1374700000       7.8015900000 
                Cs       0.3018100000       9.1353000000       4.4036100000 
                Cs       3.6273100000       3.0465300000       0.0455100000 
                Br       6.6593800000       6.4785300000       5.5603600000 
                Br       5.8897800000       5.5444600000       1.4658700000 
                Br       1.6724700000       0.6211800000       2.4995600000 
                Br       2.4306000000      11.7731100000       6.5563000000 
                Br       1.6372800000       5.4282300000       2.4004200000 
                Br       6.6977100000      11.7001000000       5.6183200000 
                Br       4.3480900000       3.0217300000       4.6848200000 
                Br      -0.1607500000       3.0073600000       7.6042900000 
                 I       2.3741000000       6.3774700000       6.5110000000 
                 I       5.9399400000       0.4238600000       1.4941900000 
                 I       0.1281400000       9.0746500000       0.5801100000 
                 I       4.0837400000       9.0833200000       3.3997900000 
     End
     Lattice
            8.5142846260    -0.0123562010    -0.1752364150
           -0.0174306470    12.1241492620    -0.0109442100
           -0.1611466690    -0.0068066790     8.2241975300
     End
     charge 0.0
   End
   task SinglePoint
---
ID: 'CsPbBrI3_O_08_00051'
ReferenceEngineID: None
AMSInput: |
   system
     Atoms
                Pb      -0.1090900000       0.0125900000       0.0174300000 
                Pb       4.2697500000       0.0342000000       3.9973500000 
                Pb       0.0023800000       6.1106400000      -0.0470000000 
                Pb       4.3784700000       6.1409200000       4.1393400000 
                Cs       7.8450800000       2.8875700000       3.6724400000 
                Cs       4.8056300000       9.0225600000       8.1524700000 
                Cs       0.6584100000       9.2225300000       4.5190800000 
                Cs       3.8196600000       3.1542900000       0.0847000000 
                Br       6.8659200000       6.7295600000       5.6840500000 
                Br       5.9885700000       5.7092300000       1.5961400000 
                Br       1.6746500000       0.4357700000       2.4892800000 
                Br       2.6417500000       6.5265600000       6.6087300000 
                Br       6.8527500000      11.7822200000       5.6883000000 
                Br       5.8548100000       0.4617000000       1.4952600000 
                Br       4.3579800000       3.0781000000       4.5595100000 
                Br       4.2266500000       9.1751400000       3.6318100000 
                 I       2.7031500000      11.8538900000       6.7419400000 
                 I       1.6578200000       5.6213800000       2.6090300000 
                 I       0.0760400000       9.1502300000       0.7640600000 
                 I      -0.0642100000       3.0978200000       7.4123600000 
     End
     Lattice
            8.5304138850     0.0218216180    -0.0013635380
            0.0306906030    12.1911143110     0.0525323660
           -0.0014840060     0.0347020390     8.1504854220
     End
     charge 0.0
   End
   task SinglePoint
---
ID: 'CsPbBrI3_O_08_00055'
ReferenceEngineID: None
AMSInput: |
   system
     Atoms
                Pb      -0.0214300000       0.0096500000       0.0173700000 
                Pb       4.2523600000       0.1004700000       4.0831200000 
                Pb      -0.0330300000       5.9740500000      -0.0457700000 
                Pb       4.3653800000       5.8995500000       4.1078000000 
                Cs       7.9839100000       2.8298100000       3.9787600000 
                Cs       4.9395900000       8.7378100000       7.8409900000 
                Cs       0.3815300000       9.0561100000       4.2124100000 
                Cs       3.6285500000       3.1700500000       0.1115500000 
                Br       6.9257600000       6.3990000000       5.5905400000 
                Br       6.0577200000       5.4932300000       1.5964300000 
                Br       1.6535900000       0.4873800000       2.5454600000 
                Br       2.4771400000       6.3834400000       6.5550500000 
                Br       6.8284600000      11.5114500000       5.6659200000 
                Br       4.4275000000       2.9956600000       4.7918100000 
                Br       8.5330300000       8.9100900000       0.4856900000 
                Br      -0.0163400000       3.0252200000       7.6267700000 
                 I       2.5629600000      11.4609300000       6.7489500000 
                 I       1.6115200000       5.5065600000       2.6095600000 
                 I       5.9202400000       0.4957800000       1.4315100000 
                 I       4.2365600000       8.9671300000       3.4083100000 
     End
     Lattice
            8.6554052100    -0.0432027440    -0.0777022260
           -0.0592735210    11.9485688730     0.0435980660
           -0.0722439330     0.0294541820     8.1854628070
     End
     charge 0.0
   End
   task SinglePoint
---
ID: 'CsPbBrI3_O_08_00063'
ReferenceEngineID: None
AMSInput: |
   system
     Atoms
                Pb      -0.0802900000      -0.0748700000       0.0520400000 
                Pb       4.2942000000       0.0337400000       4.0209800000 
                Pb      -0.0635800000       6.0677600000       0.0188500000 
                Pb       4.4421600000       6.0437200000       4.0844400000 
                Cs       7.9362300000       2.8519600000       3.7218400000 
                Cs       4.9729500000       9.0242600000       8.2025600000 
                Cs       0.5659400000       9.0548500000       4.2955300000 
                Cs       3.8483200000       3.0023500000       0.0796100000 
                Br       6.8979100000       6.6690800000       5.6664600000 
                Br       6.0229400000       5.5999900000       1.5541100000 
                Br       1.7167400000       0.4439900000       2.4476300000 
                Br       6.8480000000      11.4933300000       5.7342500000 
                Br       5.9910300000       0.4097200000       1.5578200000 
                Br       4.4353500000       3.0180700000       4.6244800000 
                Br       8.6096500000       9.0179500000       0.6548900000 
                Br       4.1986800000       9.0110400000       3.5108600000 
                 I       2.5910300000      11.5555400000       6.6796600000 
                 I       1.6774400000       5.4943400000       2.6002100000 
                 I       2.6192000000       6.4814200000       6.6880000000 
                 I      -0.1632200000       3.0262400000       7.5687000000 
     End
     Lattice
            8.6138448470     0.0426684560    -0.0833177140
            0.0587983900    11.9524012700     0.0446755650
           -0.0770142030     0.0298713840     8.2345210890
     End
     charge 0.0
   End
   task SinglePoint
---
ID: 'CsPbBrI3_O_08_00072'
ReferenceEngineID: None
AMSInput: |
   system
     Atoms
                Pb      -0.1081900000       0.0146800000      -0.0231700000 
                Pb       4.4638200000      -0.0146800000       4.1461200000 
                Pb      -0.1081900000       5.8301300000      -0.0231700000 
                Pb       4.4638200000       5.8594800000       4.1461200000 
                Cs       8.0037900000       2.9224000000       4.1438000000 
                Cs       5.0631000000       8.7672100000       8.3130900000 
                Cs       0.5017300000       8.7672100000       4.2500300000 
                Cs       3.8539000000       2.9224000000       0.0807400000 
                Br       6.9362100000       6.3340800000       5.8256000000 
                Br       6.1306800000       5.3555300000       1.6563100000 
                Br       6.9362100000      11.2003400000       5.8256000000 
                Br       6.1306800000       0.4892700000       1.6563100000 
                Br       4.4696700000       2.9224000000       4.8303700000 
                Br       8.5972200000       8.7672100000       0.6610800000 
                Br       4.2225100000       8.7672100000       3.4731800000 
                Br       0.1331200000       2.9224000000       7.6424700000 
                 I       1.7483200000       0.5091700000       2.5260400000 
                 I       2.6073100000      11.1804500000       6.6953300000 
                 I       1.7483200000       5.3356400000       2.5260400000 
                 I       2.6073100000       6.3539700000       6.6953300000 
     End
     Lattice
            8.7112609720     0.0000000000     0.0000000000
            0.0000000000    11.6896111630     0.0000000000
            0.0000000000     0.0000000000     8.3385784280
     End
     charge 0.0
   End
   task SinglePoint
---
ID: 'CsPbBrI3_O_09_00003'
ReferenceEngineID: None
AMSInput: |
   system
     Atoms
                Pb       0.0978200000      -0.0095800000      -0.0305400000 
                Pb       4.1427200000      -0.0045300000       4.1100300000 
                Pb      -0.0251100000       6.0954100000      -0.0009500000 
                Pb       4.1483000000       6.0979600000       4.0262600000 
                Cs       7.7875500000       3.0504100000       3.5692300000 
                Cs       4.5440400000       9.0266200000       8.0240800000 
                Cs       0.5219800000       9.1565500000       4.4895900000 
                Cs       3.6886200000       3.1953200000      -0.0055800000 
                Br       6.6385100000       6.6113000000       5.6132000000 
                Br       5.8410200000       5.7394500000       1.5363900000 
                Br       1.6271100000       0.4937300000       2.5207200000 
                Br       2.5427300000      11.7650500000       6.6198000000 
                Br       1.6676900000       5.5723500000       2.4256100000 
                Br       2.4334200000       6.4435400000       6.4998500000 
                Br       6.7131700000      11.6950500000       5.5647200000 
                Br       4.2531100000       3.0456800000       4.5064500000 
                Br       4.0506800000       9.1223500000       3.5970400000 
                 I       5.7471200000       0.3291600000       1.4050000000 
                 I       0.1405600000       9.1378600000       0.7134800000 
                 I      -0.2475600000       3.0562200000       7.4256500000 
     End
     Lattice
            8.4130971280    -0.0188003500    -0.0911904160
           -0.0256574930    12.1915401740     0.0081578670
           -0.0844884400     0.0051584510     8.1406819280
     End
     charge 0.0
   End
   task SinglePoint
---
ID: 'CsPbBrI3_O_09_00004'
ReferenceEngineID: None
AMSInput: |
   system
     Atoms
                Pb       0.0840900000       0.0882700000      -0.0340400000 
                Pb       4.1422700000       0.0924700000       4.1019400000 
                Pb      -0.0559100000       5.9738900000       0.0037500000 
                Pb       4.1348900000       5.9688500000       4.0260000000 
                Cs       7.8558800000       3.0326100000       3.8465500000 
                Cs       4.6307200000       9.0310400000       7.7567600000 
                Cs       0.3890900000       9.1323600000       4.4034600000 
                Cs       3.5890200000       3.1836100000       0.0873900000 
                Br       6.6749000000       6.4385200000       5.5909500000 
                Br       5.8784900000       5.6061500000       1.5504700000 
                Br       1.6248900000       0.5536500000       2.5286700000 
                Br       2.5197800000      11.7726300000       6.5885700000 
                Br       1.6286200000       5.5301500000       2.4563900000 
                Br       2.4092400000       6.4102600000       6.4687000000 
                Br       6.7516600000      11.7905500000       5.5467400000 
                Br       4.2682200000       3.0354600000       4.6531300000 
                Br      -0.0590100000       3.0493100000       7.5283700000 
                 I       5.7906400000       0.4314900000       1.4090100000 
                 I       0.0981000000       9.1146900000       0.5632600000 
                 I       4.1721400000       9.1097800000       3.4774500000 
     End
     Lattice
            8.4456216220    -0.0282912300    -0.0826755130
           -0.0389408690    12.1689450480     0.0087220990
           -0.0763089300     0.0057323260     8.1262687280
     End
     charge 0.0
   End
   task SinglePoint
---
ID: 'CsPbBrI3_O_09_00008'
ReferenceEngineID: None
AMSInput: |
   system
     Atoms
                Pb       0.1329900000      -0.1069600000       0.0757400000 
                Pb       4.1437200000      -0.0201000000       4.1667300000 
                Pb      -0.0300400000       6.0768600000       0.0026400000 
                Pb       4.2361900000       5.9821500000       4.0975900000 
                Cs       7.9267400000       3.0205900000       3.7605200000 
                Cs       4.7121900000       8.8340600000       8.1088800000 
                Cs       0.5494900000       8.8102300000       4.2375500000 
                Cs       3.7518800000       3.1536300000       0.0347600000 
                Br       6.7156100000       6.4048800000       5.7779800000 
                Br       5.9730800000       5.5770200000       1.6652200000 
                Br       1.6238500000       0.4396200000       2.6190600000 
                Br       2.5449600000      11.4170300000       6.7183000000 
                Br       1.7476900000       5.5669700000       2.4052400000 
                Br       2.4695200000       6.4095300000       6.5323300000 
                Br       4.3113200000       2.9810800000       4.6273100000 
                Br       8.3613900000       8.9032800000       0.7005200000 
                Br       4.1062500000       8.9388500000       3.5563600000 
                 I       6.8291000000      11.4182800000       5.6289000000 
                 I       5.8325300000       0.3603000000       1.5196800000 
                 I      -0.0487800000       2.9980200000       7.5539700000 
     End
     Lattice
            8.5221761020    -0.0665644890     0.0016732950
           -0.0916002480    11.9748622090    -0.0014530690
            0.0016135630    -0.0010381200     8.1985879140
     End
     charge 0.0
   End
   task SinglePoint
---
ID: 'CsPbBrI3_O_09_00009'
ReferenceEngineID: None
AMSInput: |
   system
     Atoms
                Pb       0.1165100000       0.0854200000       0.0125900000 
                Pb       4.1381000000      -0.0162800000       4.0938000000 
                Pb      -0.0690100000       5.8894400000      -0.0343700000 
                Pb       4.2162200000       5.9325200000       4.0375800000 
                Cs       7.9336500000       3.0246700000       3.8860000000 
                Cs       4.6589900000       8.8206500000       8.0342900000 
                Cs       0.5877400000       8.7816900000       4.4029600000 
                Cs       3.6441600000       3.1048900000       0.0368400000 
                Br       6.7069400000       6.3097300000       5.7212000000 
                Br       5.9633100000       5.4906400000       1.6021400000 
                Br       1.6417700000       0.5869500000       2.5503800000 
                Br       2.5629100000      11.4956600000       6.6261300000 
                Br       1.7092400000       5.5004000000       2.3966200000 
                Br       2.4722900000       6.2984400000       6.4918600000 
                Br       4.3218600000       2.9575600000       4.6159600000 
                Br       4.0996200000       8.9163400000       3.5356900000
[truncated: 557,138 more chars]
